# Supplementary material for: Multiple pathways of SARS-CoV-2 nosocomial transmission uncovered by integrated genomic and epidemiological analyses during the second wave of the COVID-19 pandemic in the UK
Source: Front Cell Infect Microbiol. 2023 Jan 20;12:1066390. doi: 10.3389/fcimb.2022.1066390 (PMC9895378; doi:10.3389/fcimb.2022.1066390)
Supplement: Supplementary file 1 [file DataSheet_1.zip]

Archive with 16 entries (15 files):
- SupplementaryInformation/
- __MACOSX/._SupplementaryInformation
- SupplementaryInformation/SupplementaryFile.docx
- __MACOSX/SupplementaryInformation/._SupplementaryFile.docx
- SupplementaryInformation/SupplementaryData.docx
- __MACOSX/SupplementaryInformation/._SupplementaryData.docx
- SupplementaryInformation/SupplementaryTable1.csv
- __MACOSX/SupplementaryInformation/._SupplementaryTable1.csv
- SupplementaryInformation/SupplementaryFigure1.tiff
- __MACOSX/SupplementaryInformation/._SupplementaryFigure1.tiff
- SupplementaryInformation/SupplementaryFigure2.tiff
- __MACOSX/SupplementaryInformation/._SupplementaryFigure2.tiff
- SupplementaryInformation/SupplementaryFigure3.tiff
- __MACOSX/SupplementaryInformation/._SupplementaryFigure3.tiff
- SupplementaryInformation/SupplementaryFigure4.tiff
- __MACOSX/SupplementaryInformation/._SupplementaryFigure4.tiff
