# Supplementary material for: Multiple pathways of SARS-CoV-2 nosocomial transmission uncovered by integrated genomic and epidemiological analyses during the second wave of the COVID-19 pandemic in the UK
Source: Front Cell Infect Microbiol. 2023 Jan 20;12:1066390. doi: 10.3389/fcimb.2022.1066390 (PMC9895378; doi:10.3389/fcimb.2022.1066390)
Supplement: Supplementary file 1 [file DataSheet_1.zip › SupplementaryInformation/SupplementaryTable1.csv]

central_sample_id	gisaid.accession	gisaid.secondary_accession	ena_sample.accession	ena_sample.secondary_accession	ena_run.accession	ena_assembly.accession
ALDP-100E306	EPI_ISL_881571	hCoV-19/England/ALDP-100E306/2021	ERS5625040	SAMEA7877794	ERR5197386	ERZ2057925
ALDP-100E315	EPI_ISL_881501	hCoV-19/England/ALDP-100E315/2021	ERS5625072	SAMEA7877826	ERR5197418	ERZ2057926
ALDP-100E342	EPI_ISL_881507	hCoV-19/England/ALDP-100E342/2021	ERS5625042	SAMEA7877796	ERR5197388	ERZ2057928
ALDP-100E38E	EPI_ISL_881289	hCoV-19/England/ALDP-100E38E/2021	ERS5625067	SAMEA7877821	ERR5197413	ERZ2057690
ALDP-100E39D	EPI_ISL_881595	hCoV-19/England/ALDP-100E39D/2021	ERS5625069	SAMEA7877823	ERR5197415	ERZ2057930
ALDP-100E825	EPI_ISL_881517	hCoV-19/England/ALDP-100E825/2021	ERS5624867	SAMEA7877620	ERR5197213	ERZ2057942
ALDP-100E95F	EPI_ISL_881525	hCoV-19/England/ALDP-100E95F/2021	ERS5624807	SAMEA7877560	ERR5197153	ERZ2057948
ALDP-100E96E	EPI_ISL_881324	hCoV-19/England/ALDP-100E96E/2021	ERS5624815	SAMEA7877568	ERR5197161	ERZ2057718
ALDP-100E97D	EPI_ISL_917153	hCoV-19/England/ALDP-100E97D/2021	ERS5675726	SAMEA7988448	ERR5239297	ERZ2065151
ALDP-100E98C	EPI_ISL_881615	hCoV-19/England/ALDP-100E98C/2021	ERS5624809	SAMEA7877562	ERR5197155	ERZ2057949
ALDP-100E9E6	EPI_ISL_881570	hCoV-19/England/ALDP-100E9E6/2021	ERS5624817	SAMEA7877570	ERR5197163	ERZ2057951
ALDP-100EA3E	EPI_ISL_881273	hCoV-19/England/ALDP-100EA3E/2021	ERS5624811	SAMEA7877564	ERR5197157	ERZ2057722
ALDP-100EA4D	EPI_ISL_881491	hCoV-19/England/ALDP-100EA4D/2021	ERS5624868	SAMEA7877621	ERR5197214	ERZ2057723
ALDP-100EA89	EPI_ISL_881599	hCoV-19/England/ALDP-100EA89/2021	ERS5624866	SAMEA7877619	ERR5197212	ERZ2057953
ALDP-100EAF2	EPI_ISL_881429	hCoV-19/England/ALDP-100EAF2/2021	ERS5624870	SAMEA7877623	ERR5197216	ERZ2057729
ALDP-100EB1D	EPI_ISL_881276	hCoV-19/England/ALDP-100EB1D/2021	ERS5624898	SAMEA7877651	ERR5197244	ERZ2057731
ALDP-100EB4A	EPI_ISL_881434	hCoV-19/England/ALDP-100EB4A/2021	ERS5624904	SAMEA7877657	ERR5197250	ERZ2057733
ALDP-100EB59	EPI_ISL_881495	hCoV-19/England/ALDP-100EB59/2021	ERS5624908	SAMEA7877661	ERR5197254	ERZ2057734
ALDP-100EB95	EPI_ISL_881281	hCoV-19/England/ALDP-100EB95/2021	ERS5624920	SAMEA7877674	ERR5197266	ERZ2057736
ALDP-100EBC2	EPI_ISL_881554	hCoV-19/England/ALDP-100EBC2/2021	ERS5624906	SAMEA7877659	ERR5197252	ERZ2057960
ALDP-100EC38	EPI_ISL_881425	hCoV-19/England/ALDP-100EC38/2021	ERS5624930	SAMEA7877684	ERR5197276	ERZ2057743
ALDP-1012150	EPI_ISL_916634	hCoV-19/England/ALDP-1012150/2021	ERS5675766	SAMEA7988488	ERR5239337	ERZ2064604
ALDP-1013483	EPI_ISL_916642	hCoV-19/England/ALDP-1013483/2021	ERS5675771	SAMEA7988493	ERR5239342	ERZ2064635
ALDP-10140D9	EPI_ISL_881597	hCoV-19/England/ALDP-10140D9/2021	ERS5624800	SAMEA7877553	ERR5197146	ERZ2057996
ALDP-101416D	EPI_ISL_881274	hCoV-19/England/ALDP-101416D/2021	ERS5625119	SAMEA7877873	ERR5197465	ERZ2057828
ALDP-101418B	EPI_ISL_881593	hCoV-19/England/ALDP-101418B/2021	ERS5625109	SAMEA7877863	ERR5197455	ERZ2057998
ALDP-101419A	EPI_ISL_881359	hCoV-19/England/ALDP-101419A/2021	ERS5625113	SAMEA7877867	ERR5197459	ERZ2057830
ALDP-10141A9	EPI_ISL_881361	hCoV-19/England/ALDP-10141A9/2021	ERS5625115	SAMEA7877869	ERR5197461	ERZ2057831
ALDP-1014570	EPI_ISL_881540	hCoV-19/England/ALDP-1014570/2021	ERS5625081	SAMEA7877835	ERR5197427	ERZ2058018
ALDP-101458F	EPI_ISL_881404	hCoV-19/England/ALDP-101458F/2021	ERS5625083	SAMEA7877837	ERR5197429	ERZ2057854
ALDP-10145BC	EPI_ISL_881290	hCoV-19/England/ALDP-10145BC/2021	ERS5625084	SAMEA7877838	ERR5197430	ERZ2057855
ALDP-10145CB	EPI_ISL_881559	hCoV-19/England/ALDP-10145CB/2021	ERS5625057	SAMEA7877811	ERR5197403	ERZ2058020
ALDP-13C5DEC	EPI_ISL_1332098	hCoV-19/England/ALDP-13C5DEC/2021	ERS6095071	SAMEA8409607	ERR5537712	ERZ2286420
ALDP-13C98BA	EPI_ISL_1330434	hCoV-19/England/ALDP-13C98BA/2021	ERS6096936	SAMEA8412014	ERR5539549	ERZ2284909
ALDP-13DB31E	EPI_ISL_1326850	hCoV-19/England/ALDP-13DB31E/2021	ERS6101257	SAMEA8416341	ERR5543872	ERZ2280367
ALDP-13E981E	EPI_ISL_1344472	hCoV-19/England/ALDP-13E981E/2021	ERS6107638	SAMEA8422730	ERR5550677	ERZ2322384
ALDP-13E982D	EPI_ISL_1344541	hCoV-19/England/ALDP-13E982D/2021	ERS6107639	SAMEA8422731	ERR5550678	ERZ2322385
ALDP-140FE1F	EPI_ISL_1375429	hCoV-19/England/ALDP-140FE1F/2021	ERS6144560	SAMEA8459711	ERR5623364	ERZ2361010
ALDP-14E4A67	EPI_ISL_1653606	hCoV-19/England/ALDP-14E4A67/2021	ERS6275541	SAMEA8590900	ERR5744146	ERZ2611018
ALDP-14E4BEC	EPI_ISL_1653625	hCoV-19/England/ALDP-14E4BEC/2021	ERS6275544	SAMEA8590903	ERR5744149	ERZ2611035
ALDP-14E536B	EPI_ISL_1653532	hCoV-19/England/ALDP-14E536B/2021	ERS6275591	SAMEA8590951	ERR5744196	ERZ2611053
ALDP-14E9AEA	EPI_ISL_1615905	hCoV-19/England/ALDP-14E9AEA/2021	ERS6274249	SAMEA8589607	ERR5742854	ERZ2604780
ALDP-14E9C6C	EPI_ISL_1615899	hCoV-19/England/ALDP-14E9C6C/2021	ERS6274256	SAMEA8589614	ERR5742861	ERZ2604800
ALDP-150DCAD	EPI_ISL_1719699	hCoV-19/England/ALDP-150DCAD/2021	ERS6305252	SAMEA8620651	ERR5771782	ERZ2615874
ALDP-15BA0D0	EPI_ISL_2352850	hCoV-19/England/ALDP-15BA0D0/2021	ERS6821119	SAMEA9094978	ERR5999253	ERZ2658466
ALDP-15D18DB	EPI_ISL_2394622	hCoV-19/England/ALDP-15D18DB/2021	ERS6832101	SAMEA9117658	ERR6009925	ERZ2667130
ALDP-15D8FC0	EPI_ISL_2394155	hCoV-19/England/ALDP-15D8FC0/2021	ERS6834523	SAMEA9120083	ERR6012347	ERZ2666835
ALDP-15DBBBA	EPI_ISL_2392536	hCoV-19/England/ALDP-15DBBBA/2021	ERS6861805	SAMEA9137006	ERR6033855	ERZ2665076
ALDP-15E3A76	EPI_ISL_2437529	hCoV-19/England/ALDP-15E3A76/2021	ERS6862830	SAMEA9138032	ERR6034880	ERZ2673424
ALDP-15E5449	EPI_ISL_2407275	hCoV-19/England/ALDP-15E5449/2021	ERS6862444	SAMEA9137645	ERR6034494	ERZ2670121
ALDP-15E5476	EPI_ISL_2407201	hCoV-19/England/ALDP-15E5476/2021	ERS6862342	SAMEA9137543	ERR6034392	ERZ2669940
ALDP-15F293B	EPI_ISL_2515287	hCoV-19/England/ALDP-15F293B/2021	ERS6939133	SAMEA9218062	ERR6072732	ERZ2711839
ALDP-9E5BDA	EPI_ISL_589458	hCoV-19/England/ALDP-9E5BDA/2020	ERS5210631	SAMEA7452441	ERR4687626	ERZ1934629
ALDP-9EA04F	EPI_ISL_580144	hCoV-19/England/ALDP-9EA04F/2020	ERS5144773	SAMEA7386623	ERR4669641	ERZ1930569
ALDP-9EAE63	EPI_ISL_580233	hCoV-19/England/ALDP-9EAE63/2020	ERS5144660	SAMEA7386510	ERR4669528	ERZ1930700
ALDP-A2EA5F	EPI_ISL_586961	hCoV-19/England/ALDP-A2EA5F/2020	ERS5225439	SAMEA7467738	ERR4699696	ERZ1932225
ALDP-A4FC52	EPI_ISL_597844	hCoV-19/England/ALDP-A4FC52/2020	ERS5242741	SAMEA7486082	ERR4707802	ERZ1936649
ALDP-A67BA2	EPI_ISL_608383	hCoV-19/England/ALDP-A67BA2/2020	ERS5268354	SAMEA7511730	ERR4787112	ERZ1943628
ALDP-A688F5	EPI_ISL_608518	hCoV-19/England/ALDP-A688F5/2020	ERS5268235	SAMEA7511610	ERR4786993	ERZ1943958
ALDP-A6CBCB	EPI_ISL_608016	hCoV-19/England/ALDP-A6CBCB/2020	ERS5269226	SAMEA7512603	ERR4787984	ERZ1943422
ALDP-A6D3A4	EPI_ISL_608289	hCoV-19/England/ALDP-A6D3A4/2020	ERS5269319	SAMEA7512696	ERR4788077	ERZ1943768
ALDP-AA1E94			ERS5291427	SAMEA7534966	ERR4803046
ALDP-AA1EC1			ERS5291408	SAMEA7534947	ERR4803027
ALDP-AA1EFE			ERS5291402	SAMEA7534941	ERR4803021
ALDP-AA1F0A			ERS5291425	SAMEA7534964	ERR4803044
ALDP-B19EF0	EPI_ISL_645696	hCoV-19/England/ALDP-B19EF0/2020	ERS5358713	SAMEA7600404	ERR4862090	ERZ1953075
ALDP-B19F0C	EPI_ISL_645760	hCoV-19/England/ALDP-B19F0C/2020	ERS5358734	SAMEA7600425	ERR4862111	ERZ1953076
ALDP-B19F39	EPI_ISL_645684	hCoV-19/England/ALDP-B19F39/2020	ERS5358715	SAMEA7600406	ERR4862092	ERZ1953077
ALDP-B19F48	EPI_ISL_645824	hCoV-19/England/ALDP-B19F48/2020	ERS5358736	SAMEA7600427	ERR4862113	ERZ1953078
ALDP-B19F57	EPI_ISL_645744	hCoV-19/England/ALDP-B19F57/2020	ERS5358738	SAMEA7600429	ERR4862115	ERZ1953079
ALDP-B19FEE	EPI_ISL_645683	hCoV-19/England/ALDP-B19FEE/2020	ERS5358717	SAMEA7600408	ERR4862094	ERZ1953080
ALDP-B1A572	EPI_ISL_647618	hCoV-19/England/ALDP-B1A572/2020	ERS5356568	SAMEA7598256	ERR4859945	ERZ1954875
ALDP-B1A590	EPI_ISL_647682	hCoV-19/England/ALDP-B1A590/2020	ERS5356570	SAMEA7598258	ERR4859947	ERZ1955136
ALDP-B1A5BE	EPI_ISL_647503	hCoV-19/England/ALDP-B1A5BE/2020	ERS5356586	SAMEA7598274	ERR4859963	ERZ1954877
ALDP-B1A69D	EPI_ISL_645777	hCoV-19/England/ALDP-B1A69D/2020	ERS5358615	SAMEA7600306	ERR4861992	ERZ1953101
ALDP-B1A74F	EPI_ISL_645700	hCoV-19/England/ALDP-B1A74F/2020	ERS5358514	SAMEA7600205	ERR4861891	ERZ1953105
ALDP-B1A76D	EPI_ISL_646001	hCoV-19/England/ALDP-B1A76D/2020	ERS5358167	SAMEA7599857	ERR4861544	ERZ1953356
ALDP-B1A77C	EPI_ISL_645771	hCoV-19/England/ALDP-B1A77C/2020	ERS5358510	SAMEA7600201	ERR4861887	ERZ1953107
ALDP-B1AADD	EPI_ISL_647683	hCoV-19/England/ALDP-B1AADD/2020	ERS5356516	SAMEA7598204	ERR4859893	ERZ1955154
ALDP-B1E1C5	EPI_ISL_645725	hCoV-19/England/ALDP-B1E1C5/2020	ERS5358688	SAMEA7600379	ERR4862065	ERZ1953309
ALDP-B1F74A	EPI_ISL_646065	hCoV-19/England/ALDP-B1F74A/2020	ERS5358094	SAMEA7599784	ERR4861471	ERZ1953486
ALDP-B1F759	EPI_ISL_645911	hCoV-19/England/ALDP-B1F759/2020	ERS5358043	SAMEA7599733	ERR4861420	ERZ1953487
ALDP-B1F786	EPI_ISL_646092	hCoV-19/England/ALDP-B1F786/2020	ERS5358045	SAMEA7599735	ERR4861422	ERZ1953490
ALDP-B1F883	EPI_ISL_649485	hCoV-19/England/ALDP-B1F883/2020	ERS5369217	SAMEA7610927	ERR4866414	ERZ1955645
ALDP-B1F8A1	EPI_ISL_646049	hCoV-19/England/ALDP-B1F8A1/2020	ERS5358009	SAMEA7599699	ERR4861386	ERZ1953504
ALDP-B1F8CF			ERS5358011	SAMEA7599701	ERR4861388
ALDP-B1F8ED	EPI_ISL_645854	hCoV-19/England/ALDP-B1F8ED/2020	ERS5358019	SAMEA7599709	ERR4861396	ERZ1953317
ALDP-B1F917	EPI_ISL_645888	hCoV-19/England/ALDP-B1F917/2020	ERS5357988	SAMEA7599678	ERR4861365	ERZ1953507
ALDP-B5BAB2	EPI_ISL_655314	hCoV-19/England/ALDP-B5BAB2/2020	ERS5387950	SAMEA7630640	ERR4877635	ERZ1956189
ALDP-B5BAD0	EPI_ISL_655608	hCoV-19/England/ALDP-B5BAD0/2020	ERS5387956	SAMEA7630646	ERR4877641	ERZ1956679
ALDP-B5BB28	EPI_ISL_655352	hCoV-19/England/ALDP-B5BB28/2020	ERS5387952	SAMEA7630642	ERR4877637	ERZ1956549
ALDP-B5BB73	EPI_ISL_655285	hCoV-19/England/ALDP-B5BB73/2020	ERS5387953	SAMEA7630643	ERR4877638	ERZ1956192
ALDP-B63B5A	EPI_ISL_656497	hCoV-19/England/ALDP-B63B5A/2020	ERS5387676	SAMEA7630366	ERR4877361	ERZ1958250
ALDP-B739A8	EPI_ISL_664460	hCoV-19/England/ALDP-B739A8/2020	ERS5417140		ERR4890939	ERZ3688966
ALDP-B74154	EPI_ISL_664483	hCoV-19/England/ALDP-B74154/2020	ERS5417606		ERR4891419	ERZ3673559
ALDP-B74172	EPI_ISL_664904	hCoV-19/England/ALDP-B74172/2020	ERS5417729		ERR4891543	ERZ3679134
ALDP-B747BC	EPI_ISL_678939	hCoV-19/England/ALDP-B747BC/2020	ERS5546675		ERR5082234
ALDP-B747CB	EPI_ISL_678940	hCoV-19/England/ALDP-B747CB/2020	ERS5528345		ERR5063952
ALDP-B74822	EPI_ISL_678945	hCoV-19/England/ALDP-B74822/2020	ERS5526038		ERR5061635
ALDP-B7485F	EPI_ISL_678948	hCoV-19/England/ALDP-B7485F/2020	ERS5543506		ERR5079050
ALDP-B7489B	EPI_ISL_678951	hCoV-19/England/ALDP-B7489B/2020	ERS5541236		ERR5076783
ALDP-B748AA	EPI_ISL_678952	hCoV-19/England/ALDP-B748AA/2020	ERS5529535		ERR5065140
ALDP-B748B9	EPI_ISL_678953	hCoV-19/England/ALDP-B748B9/2020	ERS5545597		ERR5081140
ALDP-B748D7	EPI_ISL_678955	hCoV-19/England/ALDP-B748D7/2020	ERS5530212		ERR5066419
ALDP-B748E6	EPI_ISL_678956	hCoV-19/England/ALDP-B748E6/2020	ERS5524481		ERR5060436
ALDP-B74A59	EPI_ISL_678962	hCoV-19/England/ALDP-B74A59/2020	ERS5534572		ERR5070097
ALDP-B74A95	EPI_ISL_678966	hCoV-19/England/ALDP-B74A95/2020	ERS5536527		ERR5072040
ALDP-B74AC2	EPI_ISL_678969	hCoV-19/England/ALDP-B74AC2/2020	ERS5532570		ERR5068111
ALDP-B74B1A	EPI_ISL_678973	hCoV-19/England/ALDP-B74B1A/2020	ERS5541838		ERR5077388
ALDP-B74B56	EPI_ISL_678976	hCoV-19/England/ALDP-B74B56/2020	ERS5525824		ERR5061412
ALDP-B74B65	EPI_ISL_678977	hCoV-19/England/ALDP-B74B65/2020	ERS5529702		ERR5065309
ALDP-B74B74	EPI_ISL_678978	hCoV-19/England/ALDP-B74B74/2020	ERS5539710		ERR5075243
ALDP-B74B83	EPI_ISL_678979	hCoV-19/England/ALDP-B74B83/2020	ERS5534295		ERR5069822
ALDP-B74B92	EPI_ISL_678980	hCoV-19/England/ALDP-B74B92/2020	ERS5546680		ERR5082239
ALDP-B74BA1	EPI_ISL_678981	hCoV-19/England/ALDP-B74BA1/2020	ERS5541694		ERR5077244
ALDP-B74BCF	EPI_ISL_678983	hCoV-19/England/ALDP-B74BCF/2020	ERS5536433		ERR5071946
ALDP-B74BDE	EPI_ISL_678984	hCoV-19/England/ALDP-B74BDE/2020	ERS5545825		ERR5081373
ALDP-B74BED	EPI_ISL_678985	hCoV-19/England/ALDP-B74BED/2020	ERS5527504		ERR5063102
ALDP-B74BFC	EPI_ISL_678986	hCoV-19/England/ALDP-B74BFC/2020	ERS5543141		ERR5078688
ALDP-B74C08	EPI_ISL_678987	hCoV-19/England/ALDP-B74C08/2020	ERS5530130		ERR5065739
ALDP-B74C17	EPI_ISL_678988	hCoV-19/England/ALDP-B74C17/2020	ERS5537739		ERR5073255
ALDP-B74C26	EPI_ISL_678989	hCoV-19/England/ALDP-B74C26/2020	ERS5533754		ERR5069291
ALDP-B74C35	EPI_ISL_678990	hCoV-19/England/ALDP-B74C35/2020	ERS5543044		ERR5078594
ALDP-B74C44	EPI_ISL_678991	hCoV-19/England/ALDP-B74C44/2020	ERS5532176		ERR5067716
ALDP-B74D7E	EPI_ISL_662062	hCoV-19/England/ALDP-B74D7E/2020	ERS5428897	SAMEA7671907	ERR4904942	ERZ1962150
ALDP-B75557	EPI_ISL_662215	hCoV-19/England/ALDP-B75557/2020	ERS5428958	SAMEA7671968	ERR4905003	ERZ1962495
ALDP-B75566	EPI_ISL_662207	hCoV-19/England/ALDP-B75566/2020	ERS5428979	SAMEA7671989	ERR4905024	ERZ1962496
ALDP-B75618	EPI_ISL_662008	hCoV-19/England/ALDP-B75618/2020	ERS5428964	SAMEA7671974	ERR4905009	ERZ1962179
ALDP-B75636	EPI_ISL_662053	hCoV-19/England/ALDP-B75636/2020	ERS5428956	SAMEA7671966	ERR4905001	ERZ1962181
ALDP-B758A9	EPI_ISL_723677	hCoV-19/England/ALDP-B758A9/2020	ERS5546280		ERR5081832
ALDP-B758C7	EPI_ISL_723678	hCoV-19/England/ALDP-B758C7/2020	ERS5546278		ERR5081827
ALDP-B7591F	EPI_ISL_723681	hCoV-19/England/ALDP-B7591F/2020	ERS5544230		ERR5079767
ALDP-B75AFE	EPI_ISL_740935	hCoV-19/England/ALDP-B75AFE/2020	ERS5546116		ERR5081663
ALDP-B75B0A	EPI_ISL_740936	hCoV-19/England/ALDP-B75B0A/2020	ERS5546085		ERR5081632
ALDP-B75B37	EPI_ISL_740937	hCoV-19/England/ALDP-B75B37/2020	ERS5539389		ERR5074923
ALDP-B75B73	EPI_ISL_740939	hCoV-19/England/ALDP-B75B73/2020	ERS5525565		ERR5061158
ALDP-B760FB	EPI_ISL_723733	hCoV-19/England/ALDP-B760FB/2020	ERS5535495		ERR5071004
ALDP-B76161	EPI_ISL_723739	hCoV-19/England/ALDP-B76161/2020	ERS5529931		ERR5065539
ALDP-B76170	EPI_ISL_723740	hCoV-19/England/ALDP-B76170/2020	ERS5538972		ERR5074499
ALDP-B7618F	EPI_ISL_723741	hCoV-19/England/ALDP-B7618F/2020	ERS5534036		ERR5069571
ALDP-B76459			ERS5527533		ERR5063130
ALDP-B764FF	EPI_ISL_723766	hCoV-19/England/ALDP-B764FF/2020	ERS5537157		ERR5072680
ALDP-B82A76	EPI_ISL_675616	hCoV-19/England/ALDP-B82A76/2020	ERS5430650	SAMEA7673662	ERR4906696	ERZ1966779
ALDP-B82A85	EPI_ISL_675628	hCoV-19/England/ALDP-B82A85/2020	ERS5430681	SAMEA7673694	ERR4906727	ERZ1966780
ALDP-B82AA3	EPI_ISL_675665	hCoV-19/England/ALDP-B82AA3/2020	ERS5430642	SAMEA7673654	ERR4906688	ERZ1966781
ALDP-B82AEF	EPI_ISL_675502	hCoV-19/England/ALDP-B82AEF/2020	ERS5430644	SAMEA7673656	ERR4906690	ERZ1966519
ALDP-B82B19	EPI_ISL_675530	hCoV-19/England/ALDP-B82B19/2020	ERS5430620	SAMEA7673632	ERR4906666	ERZ1966784
ALDP-B82B28	EPI_ISL_675521	hCoV-19/England/ALDP-B82B28/2020	ERS5430640	SAMEA7673652	ERR4906686	ERZ1966785
ALDP-B82B37	EPI_ISL_675582	hCoV-19/England/ALDP-B82B37/2020	ERS5430646	SAMEA7673658	ERR4906692	ERZ1966786
ALDP-B82B55	EPI_ISL_675522	hCoV-19/England/ALDP-B82B55/2020	ERS5430614	SAMEA7673626	ERR4906660	ERZ1966788
ALDP-B83231	EPI_ISL_675647	hCoV-19/England/ALDP-B83231/2020	ERS5430789	SAMEA7673802	ERR4906835	ERZ1966828
ALDP-B832B9			ERS5430803	SAMEA7673816	ERR4906849
ALDP-B83310	EPI_ISL_675498	hCoV-19/England/ALDP-B83310/2020	ERS5430807	SAMEA7673820	ERR4906853	ERZ1966560
ALDP-B834FF	EPI_ISL_675478	hCoV-19/England/ALDP-B834FF/2020	ERS5430621	SAMEA7673633	ERR4906667	ERZ1966561
ALDP-B83547	EPI_ISL_675627	hCoV-19/England/ALDP-B83547/2020	ERS5430609	SAMEA7673621	ERR4906655	ERZ1966843
ALDP-B83592	EPI_ISL_675622	hCoV-19/England/ALDP-B83592/2020	ERS5430619	SAMEA7673631	ERR4906665	ERZ1966848
ALDP-B837BA	EPI_ISL_675279	hCoV-19/England/ALDP-B837BA/2020	ERS5430940	SAMEA7673953	ERR4906986	ERZ1966587
ALDP-B8383F	EPI_ISL_675381	hCoV-19/England/ALDP-B8383F/2020	ERS5430942	SAMEA7673955	ERR4906988	ERZ1966590
ALDP-B8388A	EPI_ISL_675143	hCoV-19/England/ALDP-B8388A/2020	ERS5431007	SAMEA7674020	ERR4907053	ERZ1966282
ALDP-B8390F	EPI_ISL_675380	hCoV-19/England/ALDP-B8390F/2020	ERS5431009	SAMEA7674022	ERR4907055	ERZ1966599
ALDP-B83978	EPI_ISL_674487	hCoV-19/England/ALDP-B83978/2020	ERS5431188	SAMEA7674201	ERR4907234	ERZ1965739
ALDP-B83996	EPI_ISL_674299	hCoV-19/England/ALDP-B83996/2020	ERS5431181	SAMEA7674194	ERR4907227	ERZ1965483
ALDP-B839D2	EPI_ISL_674311	hCoV-19/England/ALDP-B839D2/2020	ERS5431203	SAMEA7674216	ERR4907249	ERZ1965486
ALDP-B839F0	EPI_ISL_674462	hCoV-19/England/ALDP-B839F0/2020	ERS5431209	SAMEA7674222	ERR4907255	ERZ1965488
ALDP-B83A0C	EPI_ISL_674159	hCoV-19/England/ALDP-B83A0C/2020	ERS5431184	SAMEA7674197	ERR4907230	ERZ1965226
ALDP-B83A1B	EPI_ISL_674243	hCoV-19/England/ALDP-B83A1B/2020	ERS5431186	SAMEA7674199	ERR4907232	ERZ1965489
ALDP-B83CF7	EPI_ISL_674233	hCoV-19/England/ALDP-B83CF7/2020	ERS5431297	SAMEA7674310	ERR4907343	ERZ1965490
ALDP-B83D12	EPI_ISL_674477	hCoV-19/England/ALDP-B83D12/2020	ERS5431323	SAMEA7674336	ERR4907369	ERZ1965740
ALDP-B83D21	EPI_ISL_674476	hCoV-19/England/ALDP-B83D21/2020	ERS5431287	SAMEA7674300	ERR4907333	ERZ1965741
ALDP-B83D9A	EPI_ISL_674264	hCoV-19/England/ALDP-B83D9A/2020	ERS5431325	SAMEA7674338	ERR4907371	ERZ1965498
ALDP-B83DB8	EPI_ISL_674168	hCoV-19/England/ALDP-B83DB8/2020	ERS5431327	SAMEA7674340	ERR4907373	ERZ1965227
ALDP-B83DC7	EPI_ISL_674171	hCoV-19/England/ALDP-B83DC7/2020	ERS5431316	SAMEA7674329	ERR4907362	ERZ1965228
ALDP-B83E5B	EPI_ISL_675205	hCoV-19/England/ALDP-B83E5B/2020	ERS5431151	SAMEA7674164	ERR4907197	ERZ1966303
ALDP-B83E6A	EPI_ISL_675477	hCoV-19/England/ALDP-B83E6A/2020	ERS5431153	SAMEA7674166	ERR4907199	ERZ1966616
ALDP-B83E88	EPI_ISL_675366	hCoV-19/England/ALDP-B83E88/2020	ERS5431147	SAMEA7674160	ERR4907193	ERZ1966617
ALDP-B83E97	EPI_ISL_675154	hCoV-19/England/ALDP-B83E97/2020	ERS5431149	SAMEA7674162	ERR4907195	ERZ1966304
ALDP-B83EB5	EPI_ISL_675295	hCoV-19/England/ALDP-B83EB5/2020	ERS5431126	SAMEA7674139	ERR4907172	ERZ1966619
ALDP-B83EC4	EPI_ISL_675441	hCoV-19/England/ALDP-B83EC4/2020	ERS5431145	SAMEA7674158	ERR4907191	ERZ1966620
ALDP-B83ED3	EPI_ISL_675233	hCoV-19/England/ALDP-B83ED3/2020	ERS5431143	SAMEA7674156	ERR4907189	ERZ1966305
ALDP-B83F0D	EPI_ISL_674369	hCoV-19/England/ALDP-B83F0D/2020	ERS5431458	SAMEA7674472	ERR4907504	ERZ1965509
ALDP-B83FD0	EPI_ISL_675230	hCoV-19/England/ALDP-B83FD0/2020	ERS5430888	SAMEA7673901	ERR4906934	ERZ1966307
ALDP-B83FFE	EPI_ISL_675273	hCoV-19/England/ALDP-B83FFE/2020	ERS5430881	SAMEA7673894	ERR4906927	ERZ1966622
ALDP-B84036	EPI_ISL_674445	hCoV-19/England/ALDP-B84036/2020	ERS5431233	SAMEA7674246	ERR4907279	ERZ1965517
ALDP-B84045	EPI_ISL_674451	hCoV-19/England/ALDP-B84045/2020	ERS5431240	SAMEA7674253	ERR4907286	ERZ1965518
ALDP-B84054	EPI_ISL_674434	hCoV-19/England/ALDP-B84054/2020	ERS5431213	SAMEA7674226	ERR4907259	ERZ1965519
ALDP-B84063	EPI_ISL_674466	hCoV-19/England/ALDP-B84063/2020	ERS5431235	SAMEA7674248	ERR4907281	ERZ1965520
ALDP-B84072	EPI_ISL_674389	hCoV-19/England/ALDP-B84072/2020	ERS5431215	SAMEA7674228	ERR4907261	ERZ1965521
ALDP-B840BE	EPI_ISL_674195	hCoV-19/England/ALDP-B840BE/2020	ERS5431211	SAMEA7674224	ERR4907257	ERZ1965231
ALDP-B841CA	EPI_ISL_675360	hCoV-19/England/ALDP-B841CA/2020	ERS5431112	SAMEA7674125	ERR4907158	ERZ1966631
ALDP-B841F7	EPI_ISL_675157	hCoV-19/England/ALDP-B841F7/2020	ERS5431061	SAMEA7674074	ERR4907107	ERZ1966315
ALDP-B84221	EPI_ISL_675394	hCoV-19/England/ALDP-B84221/2020	ERS5431063	SAMEA7674076	ERR4907109	ERZ1966633
ALDP-B8425E	EPI_ISL_675283	hCoV-19/England/ALDP-B8425E/2020	ERS5431065	SAMEA7674078	ERR4907111	ERZ1966634
ALDP-BB3809	EPI_ISL_701792	hCoV-19/England/ALDP-BB3809/2020	ERS5468460	SAMEA7721079	ERR4990226	ERZ1968068
ALDP-BB3872	EPI_ISL_701876	hCoV-19/England/ALDP-BB3872/2020	ERS5468462	SAMEA7721081	ERR4990228	ERZ1968074
ALDP-BB398E	EPI_ISL_703114	hCoV-19/England/ALDP-BB398E/2020	ERS5468073	SAMEA7720691	ERR4989839	ERZ1969147
ALDP-BB39E8	EPI_ISL_702916	hCoV-19/England/ALDP-BB39E8/2020	ERS5468031	SAMEA7720649	ERR4989797	ERZ1968891
ALDP-BB39F7	EPI_ISL_703185	hCoV-19/England/ALDP-BB39F7/2020	ERS5468046	SAMEA7720664	ERR4989812	ERZ1969150
ALDP-BB3A21	EPI_ISL_702997	hCoV-19/England/ALDP-BB3A21/2020	ERS5468050	SAMEA7720668	ERR4989816	ERZ1969152
ALDP-BB560D	EPI_ISL_701741	hCoV-19/England/ALDP-BB560D/2020	ERS5468524	SAMEA7721143	ERR4990290	ERZ1968167
ALDP-BB561C	EPI_ISL_701861	hCoV-19/England/ALDP-BB561C/2020	ERS5468522	SAMEA7721141	ERR4990288	ERZ1968168
ALDP-BB562B	EPI_ISL_701921	hCoV-19/England/ALDP-BB562B/2020	ERS5468526	SAMEA7721145	ERR4990292	ERZ1968357
ALDP-BB563A	EPI_ISL_702012	hCoV-19/England/ALDP-BB563A/2020	ERS5468528	SAMEA7721147	ERR4990294	ERZ1968358
ALDP-BB5667	EPI_ISL_701782	hCoV-19/England/ALDP-BB5667/2020	ERS5468530	SAMEA7721149	ERR4990296	ERZ1968170
ALDP-BB8DE7	EPI_ISL_703131	hCoV-19/England/ALDP-BB8DE7/2020	ERS5468205	SAMEA7720823	ERR4989971	ERZ1969192
ALDP-BB8E5D	EPI_ISL_702750	hCoV-19/England/ALDP-BB8E5D/2020	ERS5468203	SAMEA7720821	ERR4989969	ERZ1968959
ALDP-BB9092	EPI_ISL_916119	hCoV-19/England/ALDP-BB9092/2020	ERS5682156	SAMEA7994887	ERR5245933	ERZ2064178
ALDP-BB98E5	EPI_ISL_702901	hCoV-19/England/ALDP-BB98E5/2020	ERS5467957	SAMEA7720575	ERR4989723	ERZ1968993
ALDP-BB98F4	EPI_ISL_703215	hCoV-19/England/ALDP-BB98F4/2020	ERS5467975	SAMEA7720593	ERR4989741	ERZ1969214
ALDP-BB9CCB	EPI_ISL_702909	hCoV-19/England/ALDP-BB9CCB/2020	ERS5467899	SAMEA7720517	ERR4989665	ERZ1969022
ALDP-BBA107	EPI_ISL_702011	hCoV-19/England/ALDP-BBA107/2020	ERS5468613	SAMEA7721232	ERR4990379	ERZ1968377
ALDP-BBA116	EPI_ISL_701817	hCoV-19/England/ALDP-BBA116/2020	ERS5468615	SAMEA7721234	ERR4990381	ERZ1968199
ALDP-BBA592	EPI_ISL_702517	hCoV-19/England/ALDP-BBA592/2020	ERS5468364	SAMEA7720983	ERR4990130	ERZ1969030
ALDP-BBA5A1	EPI_ISL_702432	hCoV-19/England/ALDP-BBA5A1/2020	ERS5468365	SAMEA7720984	ERR4990131	ERZ1968611
ALDP-BBA732	EPI_ISL_701707	hCoV-19/England/ALDP-BBA732/2020	ERS5468712	SAMEA7721331	ERR4990478	ERZ1968216
ALDP-BBA76F	EPI_ISL_702019	hCoV-19/England/ALDP-BBA76F/2020	ERS5468702	SAMEA7721321	ERR4990468	ERZ1968384
ALDP-BBA79C	EPI_ISL_701927	hCoV-19/England/ALDP-BBA79C/2020	ERS5468710	SAMEA7721329	ERR4990476	ERZ1968385
ALDP-BC6171	EPI_ISL_721324	hCoV-19/England/ALDP-BC6171/2020	ERS5490033	SAMEA7742681	ERR5020036	ERZ1974715
ALDP-BC6180	EPI_ISL_721447	hCoV-19/England/ALDP-BC6180/2020	ERS5490054	SAMEA7742702	ERR5020057	ERZ1974716
ALDP-BC61BD	EPI_ISL_721320	hCoV-19/England/ALDP-BC61BD/2020	ERS5490035	SAMEA7742683	ERR5020038	ERZ1974718
ALDP-BC61CC	EPI_ISL_721375	hCoV-19/England/ALDP-BC61CC/2020	ERS5490037	SAMEA7742685	ERR5020040	ERZ1974719
ALDP-BC61F9	EPI_ISL_721449	hCoV-19/England/ALDP-BC61F9/2020	ERS5490052	SAMEA7742700	ERR5020055	ERZ1974722
ALDP-BC6205	EPI_ISL_721259	hCoV-19/England/ALDP-BC6205/2020	ERS5490056	SAMEA7742704	ERR5020059	ERZ1974723
ALDP-BC636C	EPI_ISL_721358	hCoV-19/England/ALDP-BC636C/2020	ERS5490141	SAMEA7742789	ERR5020144	ERZ1974741
ALDP-BC67E8	EPI_ISL_721489	hCoV-19/England/ALDP-BC67E8/2020	ERS5490096	SAMEA7742744	ERR5020099	ERZ1974780
ALDP-BC6812	EPI_ISL_721342	hCoV-19/England/ALDP-BC6812/2020	ERS5490094	SAMEA7742742	ERR5020097	ERZ1974781
ALDP-BC6821	EPI_ISL_721248	hCoV-19/England/ALDP-BC6821/2020	ERS5490116	SAMEA7742764	ERR5020119	ERZ1974782
ALDP-BC6B64	EPI_ISL_915907	hCoV-19/England/ALDP-BC6B64/2020	ERS5676634	SAMEA7989357	ERR5240206	ERZ2063841
ALDP-BC6B73	EPI_ISL_915931	hCoV-19/England/ALDP-BC6B73/2020	ERS5676664	SAMEA7989387	ERR5240236	ERZ2063842
ALDP-BC6B82	EPI_ISL_915974	hCoV-19/England/ALDP-BC6B82/2020	ERS5676658	SAMEA7989381	ERR5240230	ERZ2064205
ALDP-BC6B91	EPI_ISL_915980	hCoV-19/England/ALDP-BC6B91/2020	ERS5676636	SAMEA7989359	ERR5240208	ERZ2064206
ALDP-BC6BA0	EPI_ISL_915976	hCoV-19/England/ALDP-BC6BA0/2020	ERS5676666	SAMEA7989389	ERR5240238	ERZ2064207
ALDP-BC6BDD	EPI_ISL_915944	hCoV-19/England/ALDP-BC6BDD/2020	ERS5676653	SAMEA7989376	ERR5240225	ERZ2063845
ALDP-BC6BEC	EPI_ISL_915773	hCoV-19/England/ALDP-BC6BEC/2020	ERS5676660	SAMEA7989383	ERR5240232	ERZ2063846
ALDP-BC6BFB	EPI_ISL_915910	hCoV-19/England/ALDP-BC6BFB/2020	ERS5676662	SAMEA7989385	ERR5240234	ERZ2063847
ALDP-BC6C16	EPI_ISL_915735	hCoV-19/England/ALDP-BC6C16/2020	ERS5676631	SAMEA7989354	ERR5240203	ERZ2063848
ALDP-BC6C25	EPI_ISL_915919	hCoV-19/England/ALDP-BC6C25/2020	ERS5676633	SAMEA7989356	ERR5240205	ERZ2063849
ALDP-BC6D22	EPI_ISL_915933	hCoV-19/England/ALDP-BC6D22/2020	ERS5676714	SAMEA7989438	ERR5240286	ERZ2063861
ALDP-BC6DC8	EPI_ISL_916000	hCoV-19/England/ALDP-BC6DC8/2020	ERS5676459	SAMEA7989182	ERR5240031	ERZ2064216
ALDP-BC6DE6	EPI_ISL_916047	hCoV-19/England/ALDP-BC6DE6/2020	ERS5676771	SAMEA7989495	ERR5240343	ERZ2064217
ALDP-BC6DF5	EPI_ISL_915841	hCoV-19/England/ALDP-BC6DF5/2020	ERS5676461	SAMEA7989184	ERR5240033	ERZ2063868
ALDP-BC6E01	EPI_ISL_915926	hCoV-19/England/ALDP-BC6E01/2020	ERS5676773	SAMEA7989497	ERR5240345	ERZ2063869
ALDP-BC6E10	EPI_ISL_915858	hCoV-19/England/ALDP-BC6E10/2020	ERS5676463	SAMEA7989186	ERR5240035	ERZ2063870
ALDP-BC6E5C	EPI_ISL_915985	hCoV-19/England/ALDP-BC6E5C/2020	ERS5676777	SAMEA7989501	ERR5240349	ERZ2064219
ALDP-BC6E7A	EPI_ISL_915789	hCoV-19/England/ALDP-BC6E7A/2020	ERS5676492	SAMEA7989215	ERR5240064	ERZ2063873
ALDP-BC6E89	EPI_ISL_915792	hCoV-19/England/ALDP-BC6E89/2020	ERS5676775	SAMEA7989499	ERR5240347	ERZ2063874
ALDP-BC6E98	EPI_ISL_915890	hCoV-19/England/ALDP-BC6E98/2020	ERS5676467	SAMEA7989190	ERR5240039	ERZ2063875
ALDP-BC6EA7	EPI_ISL_915908	hCoV-19/England/ALDP-BC6EA7/2020	ERS5676469	SAMEA7989192	ERR5240041	ERZ2063876
ALDP-BC7082	EPI_ISL_916058	hCoV-19/England/ALDP-BC7082/2020	ERS5676609	SAMEA7989332	ERR5240181	ERZ2064231
ALDP-BC72B9	EPI_ISL_915969	hCoV-19/England/ALDP-BC72B9/2020	ERS5676719	SAMEA7989443	ERR5240291	ERZ2064243
ALDP-BC72E6	EPI_ISL_915897	hCoV-19/England/ALDP-BC72E6/2020	ERS5676723	SAMEA7989447	ERR5240295	ERZ2063908
ALDP-BC7389	EPI_ISL_721429	hCoV-19/England/ALDP-BC7389/2020	ERS5490151	SAMEA7742799	ERR5020154	ERZ1974785
ALDP-BC742C	EPI_ISL_721291	hCoV-19/England/ALDP-BC742C/2020	ERS5490154	SAMEA7742802	ERR5020157	ERZ1974790
ALDP-BC744A	EPI_ISL_721512	hCoV-19/England/ALDP-BC744A/2020	ERS5490180	SAMEA7742828	ERR5020183	ERZ1974976
ALDP-BC7468	EPI_ISL_721503	hCoV-19/England/ALDP-BC7468/2020	ERS5490173	SAMEA7742821	ERR5020176	ERZ1974977
ALDP-BC7495	EPI_ISL_721371	hCoV-19/England/ALDP-BC7495/2020	ERS5490200	SAMEA7742848	ERR5020203	ERZ1974795
ALDP-BC74D1	EPI_ISL_721192	hCoV-19/England/ALDP-BC74D1/2020	ERS5490182	SAMEA7742830	ERR5020185	ERZ1974474
ALDP-BC74E0	EPI_ISL_721356	hCoV-19/England/ALDP-BC74E0/2020	ERS5490250	SAMEA7742898	ERR5020253	ERZ1974798
ALDP-BC7635	EPI_ISL_721315	hCoV-19/England/ALDP-BC7635/2020	ERS5490207	SAMEA7742855	ERR5020210	ERZ1974814
ALDP-BC7662	EPI_ISL_721264	hCoV-19/England/ALDP-BC7662/2020	ERS5490221	SAMEA7742869	ERR5020224	ERZ1974815
ALDP-BC76AE	EPI_ISL_721399	hCoV-19/England/ALDP-BC76AE/2020	ERS5490314	SAMEA7742962	ERR5020317	ERZ1974816
ALDP-BC7802	EPI_ISL_721427	hCoV-19/England/ALDP-BC7802/2020	ERS5490063	SAMEA7742711	ERR5020066	ERZ1974829
ALDP-BC7811	EPI_ISL_721477	hCoV-19/England/ALDP-BC7811/2020	ERS5490089	SAMEA7742737	ERR5020092	ERZ1974830
ALDP-BC783F	EPI_ISL_721252	hCoV-19/England/ALDP-BC783F/2020	ERS5490093	SAMEA7742741	ERR5020096	ERZ1974832
ALDP-BC784E	EPI_ISL_721513	hCoV-19/England/ALDP-BC784E/2020	ERS5490083	SAMEA7742731	ERR5020086	ERZ1974984
ALDP-BC785D	EPI_ISL_721296	hCoV-19/England/ALDP-BC785D/2020	ERS5490085	SAMEA7742733	ERR5020088	ERZ1974833
ALDP-BC786C	EPI_ISL_721201	hCoV-19/England/ALDP-BC786C/2020	ERS5490065	SAMEA7742713	ERR5020068	ERZ1974482
ALDP-BC7C8E	EPI_ISL_721454	hCoV-19/England/ALDP-BC7C8E/2020	ERS5490315	SAMEA7742963	ERR5020318	ERZ1974887
ALDP-BC7CCA	EPI_ISL_721323	hCoV-19/England/ALDP-BC7CCA/2020	ERS5490317	SAMEA7742965	ERR5020320	ERZ1974891
ALDP-BC7CD9	EPI_ISL_721470	hCoV-19/England/ALDP-BC7CD9/2020	ERS5490319	SAMEA7742967	ERR5020322	ERZ1974892
ALDP-BC88B6	EPI_ISL_721191	hCoV-19/England/ALDP-BC88B6/2020	ERS5490335	SAMEA7742983	ERR5020338	ERZ1974500
ALDP-BC890E	EPI_ISL_721304	hCoV-19/England/ALDP-BC890E/2020	ERS5490049	SAMEA7742697	ERR5020052	ERZ1974962
ALDP-BC891D	EPI_ISL_721218	hCoV-19/England/ALDP-BC891D/2020	ERS5490051	SAMEA7742699	ERR5020054	ERZ1974501
ALDP-BC89B3	EPI_ISL_721483	hCoV-19/England/ALDP-BC89B3/2020	ERS5490044	SAMEA7742692	ERR5020047	ERZ1974965
ALDP-BC89FF	EPI_ISL_721286	hCoV-19/England/ALDP-BC89FF/2020	ERS5490071	SAMEA7742719	ERR5020074	ERZ1974968
ALDP-BC8A0B	EPI_ISL_721464	hCoV-19/England/ALDP-BC8A0B/2020	ERS5490069	SAMEA7742717	ERR5020072	ERZ1974969
ALDP-BC8A1A	EPI_ISL_721246	hCoV-19/England/ALDP-BC8A1A/2020	ERS5490073	SAMEA7742721	ERR5020076	ERZ1974970
ALDP-BC8FB1	EPI_ISL_915714	hCoV-19/England/ALDP-BC8FB1/2020	ERS5676821	SAMEA7989545	ERR5240393	ERZ2063978
ALDP-BC8FFD	EPI_ISL_915672	hCoV-19/England/ALDP-BC8FFD/2020	ERS5676802	SAMEA7989526	ERR5240374	ERZ2063607
ALDP-BC96D9	EPI_ISL_915630	hCoV-19/England/ALDP-BC96D9/2020	ERS5676897	SAMEA7989621	ERR5240469	ERZ2063679
ALDP-BC9F29	EPI_ISL_915648	hCoV-19/England/ALDP-BC9F29/2020	ERS5677037	SAMEA7989761	ERR5240609	ERZ2063779
ALDP-BC9F38	EPI_ISL_915466	hCoV-19/England/ALDP-BC9F38/2020	ERS5677023	SAMEA7989747	ERR5240595	ERZ2063780
ALDP-BC9F56	EPI_ISL_915503	hCoV-19/England/ALDP-BC9F56/2020	ERS5677021	SAMEA7989745	ERR5240593	ERZ2063782
ALDP-BC9F65	EPI_ISL_915623	hCoV-19/England/ALDP-BC9F65/2020	ERS5677042	SAMEA7989766	ERR5240614	ERZ2063783
ALDP-BCAC12	EPI_ISL_915899	hCoV-19/England/ALDP-BCAC12/2020	ERS5676501	SAMEA7989224	ERR5240073	ERZ2064010
ALDP-BCADF1	EPI_ISL_915802	hCoV-19/England/ALDP-BCADF1/2020	ERS5676584	SAMEA7989307	ERR5240156	ERZ2064028
ALDP-BCAE0D	EPI_ISL_915753	hCoV-19/England/ALDP-BCAE0D/2020	ERS5676586	SAMEA7989309	ERR5240158	ERZ2064029
ALDP-BCB18B	EPI_ISL_915443	hCoV-19/England/ALDP-BCB18B/2020	ERS5676804	SAMEA7989528	ERR5240376	ERZ2063795
ALDP-BCB1C7	EPI_ISL_915619	hCoV-19/England/ALDP-BCB1C7/2020	ERS5676797	SAMEA7989521	ERR5240369	ERZ2063797
ALDP-BCB1D6	EPI_ISL_915650	hCoV-19/England/ALDP-BCB1D6/2020	ERS5676801	SAMEA7989525	ERR5240373	ERZ2063798
ALDP-BCB1F4	EPI_ISL_915453	hCoV-19/England/ALDP-BCB1F4/2020	ERS5676803	SAMEA7989527	ERR5240375	ERZ2063799
ALDP-C049AB	EPI_ISL_720853	hCoV-19/England/ALDP-C049AB/2020	ERS5490429	SAMEA7743077	ERR5020432	ERZ1974204
ALDP-C049C9	EPI_ISL_720709	hCoV-19/England/ALDP-C049C9/2020	ERS5490425	SAMEA7743073	ERR5020428	ERZ1973947
ALDP-C049E7	EPI_ISL_720816	hCoV-19/England/ALDP-C049E7/2020	ERS5490427	SAMEA7743075	ERR5020430	ERZ1974206
ALDP-C04B78	EPI_ISL_720734	hCoV-19/England/ALDP-C04B78/2020	ERS5490509	SAMEA7743157	ERR5020512	ERZ1974225
ALDP-C05342	EPI_ISL_761061	hCoV-19/England/ALDP-C05342/2020	ERS5511916	SAMEA7764662	ERR5042324	ERZ1979846
ALDP-C05CA1	EPI_ISL_720765	hCoV-19/England/ALDP-C05CA1/2020	ERS5490522	SAMEA7743170	ERR5020525	ERZ1974241
ALDP-C060B3	EPI_ISL_709326	hCoV-19/England/ALDP-C060B3/2020	ERS5478069	SAMEA7730701	ERR5007576	ERZ1970619
ALDP-C060C2	EPI_ISL_709552	hCoV-19/England/ALDP-C060C2/2020	ERS5478067	SAMEA7730699	ERR5007574	ERZ1970889
ALDP-C0696D	EPI_ISL_709562	hCoV-19/England/ALDP-C0696D/2020	ERS5478222	SAMEA7730854	ERR5007729	ERZ1970961
ALDP-C23C70	EPI_ISL_733641	hCoV-19/England/ALDP-C23C70/2020	ERS5506455	SAMEA7759124	ERR5037784	ERZ1976305
ALDP-C23C8F	EPI_ISL_733643	hCoV-19/England/ALDP-C23C8F/2020	ERS5506461	SAMEA7759130	ERR5037790	ERZ1976306
ALDP-C23C9E	EPI_ISL_733867	hCoV-19/England/ALDP-C23C9E/2020	ERS5506452	SAMEA7759121	ERR5037781	ERZ1976529
ALDP-C23CDA	EPI_ISL_733777	hCoV-19/England/ALDP-C23CDA/2020	ERS5506483	SAMEA7759152	ERR5037812	ERZ1976308
ALDP-C39257	EPI_ISL_731389	hCoV-19/England/ALDP-C39257/2020	ERS5495868	SAMEA7748523	ERR5025513	ERZ1975751
ALDP-C39293	EPI_ISL_731430	hCoV-19/England/ALDP-C39293/2020	ERS5495873	SAMEA7748528	ERR5025518	ERZ1975754
ALDP-C39C59	EPI_ISL_731020	hCoV-19/England/ALDP-C39C59/2020	ERS5496613	SAMEA7749269	ERR5026258	ERZ1975236
ALDP-C39C68	EPI_ISL_731126	hCoV-19/England/ALDP-C39C68/2020	ERS5496610	SAMEA7749266	ERR5026255	ERZ1975515
ALDP-C3A13B	EPI_ISL_730721	hCoV-19/England/ALDP-C3A13B/2020	ERS5496890	SAMEA7749547	ERR5026535	ERZ1975041
ALDP-C3A168	EPI_ISL_730916	hCoV-19/England/ALDP-C3A168/2020	ERS5496876	SAMEA7749533	ERR5026521	ERZ1975271
ALDP-C3A195	EPI_ISL_730779	hCoV-19/England/ALDP-C3A195/2020	ERS5496875	SAMEA7749532	ERR5026520	ERZ1975045
ALDP-C3A766	EPI_ISL_731375	hCoV-19/England/ALDP-C3A766/2020	ERS5495702	SAMEA7748357	ERR5025347	ERZ1975827
ALDP-C3BD63	EPI_ISL_731185	hCoV-19/England/ALDP-C3BD63/2020	ERS5496461	SAMEA7749117	ERR5026106	ERZ1975595
ALDP-C3C096	EPI_ISL_731698	hCoV-19/England/ALDP-C3C096/2020	ERS5496264	SAMEA7748920	ERR5025909	ERZ1976121
ALDP-C3C254	EPI_ISL_731022	hCoV-19/England/ALDP-C3C254/2020	ERS5496409	SAMEA7749065	ERR5026054	ERZ1975352
ALDP-C3C263	EPI_ISL_731091	hCoV-19/England/ALDP-C3C263/2020	ERS5496435	SAMEA7749091	ERR5026080	ERZ1975607
ALDP-C3C272	EPI_ISL_731191	hCoV-19/England/ALDP-C3C272/2020	ERS5496439	SAMEA7749095	ERR5026084	ERZ1975608
ALDP-C3C2BE	EPI_ISL_731180	hCoV-19/England/ALDP-C3C2BE/2020	ERS5496411	SAMEA7749067	ERR5026056	ERZ1975609
ALDP-C3C2CD	EPI_ISL_731001	hCoV-19/England/ALDP-C3C2CD/2020	ERS5496429	SAMEA7749085	ERR5026074	ERZ1975353
ALDP-C3C2DC	EPI_ISL_731225	hCoV-19/England/ALDP-C3C2DC/2020	ERS5496433	SAMEA7749089	ERR5026078	ERZ1975610
ALDP-C3C2EB	EPI_ISL_731145	hCoV-19/England/ALDP-C3C2EB/2020	ERS5496431	SAMEA7749087	ERR5026076	ERZ1975611
ALDP-C3C315	EPI_ISL_731186	hCoV-19/England/ALDP-C3C315/2020	ERS5496437	SAMEA7749093	ERR5026082	ERZ1975612
ALDP-C3C53D	EPI_ISL_730937	hCoV-19/England/ALDP-C3C53D/2020	ERS5496565	SAMEA7749221	ERR5026210	ERZ1975376
ALDP-C3C54C	EPI_ISL_731250	hCoV-19/England/ALDP-C3C54C/2020	ERS5496548	SAMEA7749204	ERR5026193	ERZ1975622
ALDP-C3C55B	EPI_ISL_730986	hCoV-19/England/ALDP-C3C55B/2020	ERS5496567	SAMEA7749223	ERR5026212	ERZ1975377
ALDP-C3C56A	EPI_ISL_731084	hCoV-19/England/ALDP-C3C56A/2020	ERS5496577	SAMEA7749233	ERR5026222	ERZ1975378
ALDP-C3C588	EPI_ISL_731239	hCoV-19/England/ALDP-C3C588/2020	ERS5496569	SAMEA7749225	ERR5026214	ERZ1975624
ALDP-C3C597	EPI_ISL_731194	hCoV-19/England/ALDP-C3C597/2020	ERS5496547	SAMEA7749203	ERR5026192	ERZ1975625
ALDP-C3C5A6	EPI_ISL_731192	hCoV-19/England/ALDP-C3C5A6/2020	ERS5496571	SAMEA7749227	ERR5026216	ERZ1975626
ALDP-C3C5B5	EPI_ISL_731217	hCoV-19/England/ALDP-C3C5B5/2020	ERS5496575	SAMEA7749231	ERR5026220	ERZ1975627
ALDP-C3C5C4	EPI_ISL_731222	hCoV-19/England/ALDP-C3C5C4/2020	ERS5496593	SAMEA7749249	ERR5026238	ERZ1975628
ALDP-C3C5D3	EPI_ISL_731070	hCoV-19/England/ALDP-C3C5D3/2020	ERS5496549	SAMEA7749205	ERR5026194	ERZ1975379
ALDP-C3C5E2	EPI_ISL_731189	hCoV-19/England/ALDP-C3C5E2/2020	ERS5496564	SAMEA7749220	ERR5026209	ERZ1975629
ALDP-C3C5F1	EPI_ISL_731064	hCoV-19/England/ALDP-C3C5F1/2020	ERS5496573	SAMEA7749229	ERR5026218	ERZ1975380
ALDP-C3C773	EPI_ISL_730917	hCoV-19/England/ALDP-C3C773/2020	ERS5496453	SAMEA7749109	ERR5026098	ERZ1975386
ALDP-C3C7BF	EPI_ISL_731149	hCoV-19/England/ALDP-C3C7BF/2020	ERS5496504	SAMEA7749160	ERR5026149	ERZ1975638
ALDP-C3C96E	EPI_ISL_731068	hCoV-19/England/ALDP-C3C96E/2020	ERS5496352	SAMEA7749008	ERR5025997	ERZ1975400
ALDP-C3C97D	EPI_ISL_731159	hCoV-19/England/ALDP-C3C97D/2020	ERS5496342	SAMEA7748998	ERR5025987	ERZ1975646
ALDP-C3C9AA	EPI_ISL_731101	hCoV-19/England/ALDP-C3C9AA/2020	ERS5496354	SAMEA7749010	ERR5025999	ERZ1975648
ALDP-C3CD9F	EPI_ISL_731871	hCoV-19/England/ALDP-C3CD9F/2020	ERS5496003	SAMEA7748658	ERR5025648	ERZ1976333
ALDP-C3CDBD	EPI_ISL_731623	hCoV-19/England/ALDP-C3CDBD/2020	ERS5496009	SAMEA7748664	ERR5025654	ERZ1976171
ALDP-C3CDDB	EPI_ISL_731625	hCoV-19/England/ALDP-C3CDDB/2020	ERS5496000	SAMEA7748655	ERR5025645	ERZ1976172
ALDP-C3CF8A	EPI_ISL_730930	hCoV-19/England/ALDP-C3CF8A/2020	ERS5496530	SAMEA7749186	ERR5026175	ERZ1975415
ALDP-C3CFA8	EPI_ISL_731003	hCoV-19/England/ALDP-C3CFA8/2020	ERS5496533	SAMEA7749189	ERR5026178	ERZ1975417
ALDP-C3CFB7	EPI_ISL_731113	hCoV-19/England/ALDP-C3CFB7/2020	ERS5496550	SAMEA7749206	ERR5026195	ERZ1975665
ALDP-C3D402	EPI_ISL_731844	hCoV-19/England/ALDP-C3D402/2020	ERS5496132	SAMEA7748788	ERR5025777	ERZ1976211
ALDP-C3D587	EPI_ISL_730834	hCoV-19/England/ALDP-C3D587/2020	ERS5496651	SAMEA7749307	ERR5026296	ERZ1975097
ALDP-C3D7FA	EPI_ISL_730865	hCoV-19/England/ALDP-C3D7FA/2020	ERS5496748	SAMEA7749404	ERR5026393	ERZ1975435
ALDP-C3D88E	EPI_ISL_730750	hCoV-19/England/ALDP-C3D88E/2020	ERS5496764	SAMEA7749421	ERR5026409	ERZ1975110
ALDP-C3D9C7	EPI_ISL_730686	hCoV-19/England/ALDP-C3D9C7/2020	ERS5496720	SAMEA7749376	ERR5026365	ERZ1975117
ALDP-C3D9F4	EPI_ISL_730890	hCoV-19/England/ALDP-C3D9F4/2020	ERS5496724	SAMEA7749380	ERR5026369	ERZ1975443
ALDP-C3DA00	EPI_ISL_730844	hCoV-19/England/ALDP-C3DA00/2020	ERS5496728	SAMEA7749384	ERR5026373	ERZ1975444
ALDP-C3DA1F	EPI_ISL_730753	hCoV-19/England/ALDP-C3DA1F/2020	ERS5496730	SAMEA7749386	ERR5026375	ERZ1975120
ALDP-C3DA4C	EPI_ISL_730680	hCoV-19/England/ALDP-C3DA4C/2020	ERS5496722	SAMEA7749378	ERR5026367	ERZ1975122
ALDP-C3DD9E	EPI_ISL_730852	hCoV-19/England/ALDP-C3DD9E/2020	ERS5496809	SAMEA7749466	ERR5026454	ERZ1975457
ALDP-C3DDAD	EPI_ISL_730692	hCoV-19/England/ALDP-C3DDAD/2020	ERS5496817	SAMEA7749474	ERR5026462	ERZ1975130
ALDP-C3DE7D	EPI_ISL_730711	hCoV-19/England/ALDP-C3DE7D/2020	ERS5496779	SAMEA7749436	ERR5026424	ERZ1975135
ALDP-C3DEAA	EPI_ISL_730823	hCoV-19/England/ALDP-C3DEAA/2020	ERS5496768	SAMEA7749425	ERR5026413	ERZ1975137
ALDP-C3DEE6	EPI_ISL_730743	hCoV-19/England/ALDP-C3DEE6/2020	ERS5496782	SAMEA7749439	ERR5026427	ERZ1975140
ALDP-C48747	EPI_ISL_736520	hCoV-19/England/ALDP-C48747/2020	ERS5507266	SAMEA7759937	ERR5038595	ERZ1977850
ALDP-C48765	EPI_ISL_736722	hCoV-19/England/ALDP-C48765/2020	ERS5507283	SAMEA7759954	ERR5038612	ERZ1978081
ALDP-C498CB	EPI_ISL_718653	hCoV-19/England/ALDP-C498CB/2020	ERS5497321	SAMEA7749978	ERR5026966	ERZ1972230
ALDP-C498E9	EPI_ISL_718908	hCoV-19/England/ALDP-C498E9/2020	ERS5497295	SAMEA7749952	ERR5026940	ERZ1972439
ALDP-C498F8	EPI_ISL_718629	hCoV-19/England/ALDP-C498F8/2020	ERS5497325	SAMEA7749982	ERR5026970	ERZ1972231
ALDP-C49922	EPI_ISL_718979	hCoV-19/England/ALDP-C49922/2020	ERS5497327	SAMEA7749984	ERR5026972	ERZ1972441
ALDP-C4998C	EPI_ISL_718829	hCoV-19/England/ALDP-C4998C/2020	ERS5497323	SAMEA7749980	ERR5026968	ERZ1972235
ALDP-C586DE	EPI_ISL_736073	hCoV-19/England/ALDP-C586DE/2020	ERS5507920	SAMEA7760591	ERR5039249	ERZ1977394
ALDP-C596DD	EPI_ISL_736082	hCoV-19/England/ALDP-C596DD/2020	ERS5507854	SAMEA7760525	ERR5039183	ERZ1977455
ALDP-C596EC	EPI_ISL_736009	hCoV-19/England/ALDP-C596EC/2020	ERS5507861	SAMEA7760532	ERR5039190	ERZ1977456
ALDP-C59716	EPI_ISL_736133	hCoV-19/England/ALDP-C59716/2020	ERS5507874	SAMEA7760545	ERR5039203	ERZ1977457
ALDP-C59734	EPI_ISL_735883	hCoV-19/England/ALDP-C59734/2020	ERS5507878	SAMEA7760549	ERR5039207	ERZ1977084
ALDP-C59761	EPI_ISL_736088	hCoV-19/England/ALDP-C59761/2020	ERS5507858	SAMEA7760529	ERR5039187	ERZ1977460
ALDP-C59770	EPI_ISL_736129	hCoV-19/England/ALDP-C59770/2020	ERS5507876	SAMEA7760547	ERR5039205	ERZ1977461
ALDP-C5987D	EPI_ISL_736076	hCoV-19/England/ALDP-C5987D/2020	ERS5507975	SAMEA7760646	ERR5039304	ERZ1977466
ALDP-C6917F	EPI_ISL_820330	hCoV-19/England/ALDP-C6917F/2020	ERS5606905	SAMEA7860436	ERR5180699	ERZ2036228
ALDP-C691E8	EPI_ISL_820520	hCoV-19/England/ALDP-C691E8/2020	ERS5606903	SAMEA7860434	ERR5180697	ERZ2037216
ALDP-C69221	EPI_ISL_820140	hCoV-19/England/ALDP-C69221/2020	ERS5606885	SAMEA7860415	ERR5180679	ERZ2036262
ALDP-C6A7E5	EPI_ISL_820369	hCoV-19/England/ALDP-C6A7E5/2020	ERS5606747	SAMEA7860277	ERR5180541	ERZ2036623
ALDP-C6A83D	EPI_ISL_820288	hCoV-19/England/ALDP-C6A83D/2020	ERS5606749	SAMEA7860279	ERR5180543	ERZ2036640
ALDP-C6A888	EPI_ISL_820530	hCoV-19/England/ALDP-C6A888/2020	ERS5606719	SAMEA7860249	ERR5180513	ERZ2037354
ALDP-C6B605	EPI_ISL_820630	hCoV-19/England/ALDP-C6B605/2020	ERS5606980	SAMEA7860511	ERR5180774	ERZ2037485
ALDP-C884AE	EPI_ISL_762869	hCoV-19/England/ALDP-C884AE/2020	ERS5510245	SAMEA7762987	ERR5040653	ERZ1983385
ALDP-C88CD3	EPI_ISL_756571	hCoV-19/England/ALDP-C88CD3/2020	ERS5509838	SAMEA7762579	ERR5040246	ERZ1978310
ALDP-C88DC1	EPI_ISL_756624	hCoV-19/England/ALDP-C88DC1/2020	ERS5509856	SAMEA7762597	ERR5040264	ERZ1978317
ALDP-C88ECE	EPI_ISL_756516	hCoV-19/England/ALDP-C88ECE/2020	ERS5509731	SAMEA7762472	ERR5040139	ERZ1978115
ALDP-C88F07	EPI_ISL_756396	hCoV-19/England/ALDP-C88F07/2020	ERS5509746	SAMEA7762487	ERR5040154	ERZ1978118
ALDP-C88F34	EPI_ISL_756566	hCoV-19/England/ALDP-C88F34/2020	ERS5509725	SAMEA7762466	ERR5040133	ERZ1978320
ALDP-C88F43	EPI_ISL_756443	hCoV-19/England/ALDP-C88F43/2020	ERS5509750	SAMEA7762491	ERR5040158	ERZ1978120
ALDP-C88F8F	EPI_ISL_756537	hCoV-19/England/ALDP-C88F8F/2020	ERS5509720	SAMEA7762461	ERR5040128	ERZ1978124
ALDP-C89A8D	EPI_ISL_945323	hCoV-19/England/ALDP-C89A8D/2020	ERS5701181	SAMEA8013947	ERR5276182	ERZ2070943
ALDP-C8B21A	EPI_ISL_762964	hCoV-19/England/ALDP-C8B21A/2020	ERS5510350	SAMEA7763092	ERR5040758	ERZ1983471
ALDP-C8B247	EPI_ISL_762900	hCoV-19/England/ALDP-C8B247/2020	ERS5510359	SAMEA7763101	ERR5040767	ERZ1983473
ALDP-C8B283	EPI_ISL_762883	hCoV-19/England/ALDP-C8B283/2020	ERS5510349	SAMEA7763091	ERR5040757	ERZ1983477
ALDP-C8B2A1	EPI_ISL_762952	hCoV-19/England/ALDP-C8B2A1/2020	ERS5510351	SAMEA7763093	ERR5040759	ERZ1983482
ALDP-C8BFD7	EPI_ISL_777280	hCoV-19/England/ALDP-C8BFD7/2020	ERS5518880	SAMEA7771635	ERR5055289	ERZ1987868
ALDP-C8C06A	EPI_ISL_777172	hCoV-19/England/ALDP-C8C06A/2020	ERS5518906	SAMEA7771661	ERR5055315	ERZ1987877
ALDP-C8C3BC	EPI_ISL_777234	hCoV-19/England/ALDP-C8C3BC/2020	ERS5518784	SAMEA7771539	ERR5055193	ERZ1987886
ALDP-C8C3CB	EPI_ISL_777014	hCoV-19/England/ALDP-C8C3CB/2020	ERS5518786	SAMEA7771541	ERR5055195	ERZ1987192
ALDP-C8C4F5	EPI_ISL_777552	hCoV-19/England/ALDP-C8C4F5/2020	ERS5518592	SAMEA7771347	ERR5055001	ERZ1988508
ALDP-C8C501	EPI_ISL_777573	hCoV-19/England/ALDP-C8C501/2020	ERS5518599	SAMEA7771354	ERR5055008	ERZ1988510
ALDP-C8C510	EPI_ISL_777550	hCoV-19/England/ALDP-C8C510/2020	ERS5518595	SAMEA7771350	ERR5055004	ERZ1988512
ALDP-C8C52F	EPI_ISL_777529	hCoV-19/England/ALDP-C8C52F/2020	ERS5518594	SAMEA7771349	ERR5055003	ERZ1988514
ALDP-C8C53E	EPI_ISL_777509	hCoV-19/England/ALDP-C8C53E/2020	ERS5518597	SAMEA7771352	ERR5055006	ERZ1988516
ALDP-C8C54D	EPI_ISL_777126	hCoV-19/England/ALDP-C8C54D/2020	ERS5518702	SAMEA7771457	ERR5055111	ERZ1987203
ALDP-C8CD63	EPI_ISL_777134	hCoV-19/England/ALDP-C8CD63/2020	ERS5518665	SAMEA7771420	ERR5055074	ERZ1987292
ALDP-C8CD90	EPI_ISL_777288	hCoV-19/England/ALDP-C8CD90/2020	ERS5518663	SAMEA7771418	ERR5055072	ERZ1987980
ALDP-C8D6FE	EPI_ISL_777075	hCoV-19/England/ALDP-C8D6FE/2020	ERS5518849	SAMEA7771604	ERR5055258	ERZ1987329
ALDP-C8D737	EPI_ISL_777254	hCoV-19/England/ALDP-C8D737/2020	ERS5518855	SAMEA7771610	ERR5055264	ERZ1988000
ALDP-C8D764	EPI_ISL_777315	hCoV-19/England/ALDP-C8D764/2020	ERS5518857	SAMEA7771612	ERR5055266	ERZ1988005
ALDP-C8D782	EPI_ISL_777277	hCoV-19/England/ALDP-C8D782/2020	ERS5518858	SAMEA7771613	ERR5055267	ERZ1988011
ALDP-C8DDCC	EPI_ISL_777669	hCoV-19/England/ALDP-C8DDCC/2020	ERS5518559	SAMEA7771314	ERR5054968	ERZ1989159
ALDP-C8DDF9	EPI_ISL_777520	hCoV-19/England/ALDP-C8DDF9/2020	ERS5518542	SAMEA7771297	ERR5054951	ERZ1988585
ALDP-C8DE32	EPI_ISL_777380	hCoV-19/England/ALDP-C8DE32/2020	ERS5518561	SAMEA7771316	ERR5054970	ERZ1988023
ALDP-C8DEBA	EPI_ISL_777430	hCoV-19/England/ALDP-C8DEBA/2020	ERS5518412	SAMEA7771166	ERR5054821	ERZ1988606
ALDP-CAE17E	EPI_ISL_760600	hCoV-19/England/ALDP-CAE17E/2020	ERS5512106	SAMEA7764852	ERR5042514	ERZ1979334
ALDP-CB3228	EPI_ISL_761046	hCoV-19/England/ALDP-CB3228/2020	ERS5512060	SAMEA7764806	ERR5042468	ERZ1979604
ALDP-CB4096	EPI_ISL_761112	hCoV-19/England/ALDP-CB4096/2020	ERS5511590	SAMEA7764335	ERR5041998	ERZ1979919
ALDP-CB40A5	EPI_ISL_761213	hCoV-19/England/ALDP-CB40A5/2020	ERS5511594	SAMEA7764339	ERR5042002	ERZ1979920
ALDP-CB40C3	EPI_ISL_761254	hCoV-19/England/ALDP-CB40C3/2020	ERS5511596	SAMEA7764341	ERR5042004	ERZ1979921
ALDP-CB452E	EPI_ISL_761136	hCoV-19/England/ALDP-CB452E/2020	ERS5511648	SAMEA7764393	ERR5042056	ERZ1979935
ALDP-CB453D	EPI_ISL_760942	hCoV-19/England/ALDP-CB453D/2020	ERS5511847	SAMEA7764593	ERR5042255	ERZ1979635
ALDP-CB455B	EPI_ISL_760812	hCoV-19/England/ALDP-CB455B/2020	ERS5511893	SAMEA7764639	ERR5042301	ERZ1979636
ALDP-CB456A	EPI_ISL_761011	hCoV-19/England/ALDP-CB456A/2020	ERS5511850	SAMEA7764596	ERR5042258	ERZ1979637
ALDP-CB4579	EPI_ISL_760825	hCoV-19/England/ALDP-CB4579/2020	ERS5511852	SAMEA7764598	ERR5042260	ERZ1979638
ALDP-CB4597	EPI_ISL_760897	hCoV-19/England/ALDP-CB4597/2020	ERS5511848	SAMEA7764594	ERR5042256	ERZ1979640
ALDP-CB45A6	EPI_ISL_761054	hCoV-19/England/ALDP-CB45A6/2020	ERS5511865	SAMEA7764611	ERR5042273	ERZ1979641
ALDP-CB45B5	EPI_ISL_761091	hCoV-19/England/ALDP-CB45B5/2020	ERS5511819	SAMEA7764565	ERR5042227	ERZ1979936
ALDP-CB45C4	EPI_ISL_760865	hCoV-19/England/ALDP-CB45C4/2020	ERS5511845	SAMEA7764591	ERR5042253	ERZ1979642
ALDP-CB45D3	EPI_ISL_760962	hCoV-19/England/ALDP-CB45D3/2020	ERS5511867	SAMEA7764613	ERR5042275	ERZ1979643
ALDP-CB45E2	EPI_ISL_760853	hCoV-19/England/ALDP-CB45E2/2020	ERS5511846	SAMEA7764592	ERR5042254	ERZ1979644
ALDP-CB460D	EPI_ISL_760912	hCoV-19/England/ALDP-CB460D/2020	ERS5511849	SAMEA7764595	ERR5042257	ERZ1979645
ALDP-CB462B	EPI_ISL_760892	hCoV-19/England/ALDP-CB462B/2020	ERS5511875	SAMEA7764621	ERR5042283	ERZ1979646
ALDP-CB463A	EPI_ISL_761336	hCoV-19/England/ALDP-CB463A/2020	ERS5511820	SAMEA7764566	ERR5042228	ERZ1980123
ALDP-CB4649	EPI_ISL_760900	hCoV-19/England/ALDP-CB4649/2020	ERS5511869	SAMEA7764615	ERR5042277	ERZ1979647
ALDP-CB4658	EPI_ISL_760889	hCoV-19/England/ALDP-CB4658/2020	ERS5511877	SAMEA7764623	ERR5042285	ERZ1979648
ALDP-CB48F8	EPI_ISL_761230	hCoV-19/England/ALDP-CB48F8/2020	ERS5511583	SAMEA7764328	ERR5041991	ERZ1979951
ALDP-CB4904	EPI_ISL_761177	hCoV-19/England/ALDP-CB4904/2020	ERS5511589	SAMEA7764334	ERR5041997	ERZ1979952
ALDP-CB4913	EPI_ISL_761349	hCoV-19/England/ALDP-CB4913/2020	ERS5511611	SAMEA7764356	ERR5042019	ERZ1980124
ALDP-CB4922	EPI_ISL_761269	hCoV-19/England/ALDP-CB4922/2020	ERS5511613	SAMEA7764358	ERR5042021	ERZ1979953
ALDP-CB4931	EPI_ISL_761350	hCoV-19/England/ALDP-CB4931/2020	ERS5511587	SAMEA7764332	ERR5041995	ERZ1980125
ALDP-CB4940	EPI_ISL_761236	hCoV-19/England/ALDP-CB4940/2020	ERS5511579	SAMEA7764324	ERR5041987	ERZ1979954
ALDP-CB495F	EPI_ISL_761186	hCoV-19/England/ALDP-CB495F/2020	ERS5511608	SAMEA7764353	ERR5042016	ERZ1979955
ALDP-CB496E	EPI_ISL_761334	hCoV-19/England/ALDP-CB496E/2020	ERS5511581	SAMEA7764326	ERR5041989	ERZ1980126
ALDP-CB497D	EPI_ISL_761308	hCoV-19/England/ALDP-CB497D/2020	ERS5511585	SAMEA7764330	ERR5041993	ERZ1979956
ALDP-CB498C	EPI_ISL_761279	hCoV-19/England/ALDP-CB498C/2020	ERS5511606	SAMEA7764351	ERR5042014	ERZ1979957
ALDP-CB5D07	EPI_ISL_761141	hCoV-19/England/ALDP-CB5D07/2020	ERS5511800	SAMEA7764546	ERR5042208	ERZ1980003
ALDP-CB5D25	EPI_ISL_761322	hCoV-19/England/ALDP-CB5D25/2020	ERS5511798	SAMEA7764544	ERR5042206	ERZ1980132
ALDP-CB5D43	EPI_ISL_761260	hCoV-19/England/ALDP-CB5D43/2020	ERS5511807	SAMEA7764553	ERR5042215	ERZ1980006
ALDP-CB5D52	EPI_ISL_761159	hCoV-19/England/ALDP-CB5D52/2020	ERS5511787	SAMEA7764533	ERR5042195	ERZ1980007
ALDP-CB5D61	EPI_ISL_761130	hCoV-19/England/ALDP-CB5D61/2020	ERS5511803	SAMEA7764549	ERR5042211	ERZ1980008
ALDP-CB5E31	EPI_ISL_761119	hCoV-19/England/ALDP-CB5E31/2020	ERS5511830	SAMEA7764576	ERR5042238	ERZ1980009
ALDP-CB61EC	EPI_ISL_761806	hCoV-19/England/ALDP-CB61EC/2020	ERS5511536	SAMEA7764281	ERR5041944	ERZ1980476
ALDP-CB6234	EPI_ISL_761863	hCoV-19/England/ALDP-CB6234/2020	ERS5511548	SAMEA7764293	ERR5041956	ERZ1980686
ALDP-CB6313	EPI_ISL_761875	hCoV-19/England/ALDP-CB6313/2020	ERS5511446	SAMEA7764189	ERR5041854	ERZ1980687
ALDP-CB6568	EPI_ISL_761105	hCoV-19/England/ALDP-CB6568/2020	ERS5511810	SAMEA7764556	ERR5042218	ERZ1980013
ALDP-CB697B	EPI_ISL_761868	hCoV-19/England/ALDP-CB697B/2020	ERS5511508	SAMEA7764252	ERR5041916	ERZ1980701
ALDP-CB698A	EPI_ISL_761910	hCoV-19/England/ALDP-CB698A/2020	ERS5511485	SAMEA7764228	ERR5041893	ERZ1980702
ALDP-CB6999	EPI_ISL_761825	hCoV-19/England/ALDP-CB6999/2020	ERS5511512	SAMEA7764256	ERR5041920	ERZ1980703
ALDP-CB69A8	EPI_ISL_761715	hCoV-19/England/ALDP-CB69A8/2020	ERS5511500	SAMEA7764243	ERR5041908	ERZ1980506
ALDP-CB69B7	EPI_ISL_761807	hCoV-19/England/ALDP-CB69B7/2020	ERS5511502	SAMEA7764245	ERR5041910	ERZ1980507
ALDP-CB69C6	EPI_ISL_761890	hCoV-19/England/ALDP-CB69C6/2020	ERS5511504	SAMEA7764248	ERR5041912	ERZ1980704
ALDP-CB69D5	EPI_ISL_761667	hCoV-19/England/ALDP-CB69D5/2020	ERS5511510	SAMEA7764254	ERR5041918	ERZ1980508
ALDP-CB69E4	EPI_ISL_761912	hCoV-19/England/ALDP-CB69E4/2020	ERS5511506	SAMEA7764250	ERR5041914	ERZ1980705
ALDP-CB69F3	EPI_ISL_761913	hCoV-19/England/ALDP-CB69F3/2020	ERS5511513	SAMEA7764257	ERR5041921	ERZ1980706
ALDP-CBE06F	EPI_ISL_760724	hCoV-19/England/ALDP-CBE06F/2020	ERS5512118	SAMEA7764864	ERR5042526	ERZ1979343
ALDP-CBE296	EPI_ISL_760783	hCoV-19/England/ALDP-CBE296/2020	ERS5512130	SAMEA7764876	ERR5042538	ERZ1979351
ALDP-CBE788	EPI_ISL_760627	hCoV-19/England/ALDP-CBE788/2020	ERS5512159	SAMEA7764905	ERR5042567	ERZ1979379
ALDP-CBE7F1	EPI_ISL_768844	hCoV-19/England/ALDP-CBE7F1/2020	ERS5514581	SAMEA7767330	ERR5051411	ERZ1984214
ALDP-CBE81C	EPI_ISL_760727	hCoV-19/England/ALDP-CBE81C/2020	ERS5512125	SAMEA7764871	ERR5042533	ERZ1979387
ALDP-CBE82B	EPI_ISL_760561	hCoV-19/England/ALDP-CBE82B/2020	ERS5512131	SAMEA7764877	ERR5042539	ERZ1979388
ALDP-CBE83A	EPI_ISL_760664	hCoV-19/England/ALDP-CBE83A/2020	ERS5512153	SAMEA7764899	ERR5042561	ERZ1979389
ALDP-CBE849	EPI_ISL_760656	hCoV-19/England/ALDP-CBE849/2020	ERS5512127	SAMEA7764873	ERR5042535	ERZ1979390
ALDP-CBE858	EPI_ISL_760559	hCoV-19/England/ALDP-CBE858/2020	ERS5512129	SAMEA7764875	ERR5042537	ERZ1979391
ALDP-CBE867	EPI_ISL_760661	hCoV-19/England/ALDP-CBE867/2020	ERS5512155	SAMEA7764901	ERR5042563	ERZ1979392
ALDP-CBE876	EPI_ISL_760564	hCoV-19/England/ALDP-CBE876/2020	ERS5512178	SAMEA7764924	ERR5042586	ERZ1979393
ALDP-CBE885	EPI_ISL_760603	hCoV-19/England/ALDP-CBE885/2020	ERS5512156	SAMEA7764902	ERR5042564	ERZ1979394
ALDP-CBE894	EPI_ISL_760762	hCoV-19/England/ALDP-CBE894/2020	ERS5512158	SAMEA7764904	ERR5042566	ERZ1979395
ALDP-CBE8A3	EPI_ISL_760736	hCoV-19/England/ALDP-CBE8A3/2020	ERS5512147	SAMEA7764893	ERR5042555	ERZ1979396
ALDP-CBE8B2	EPI_ISL_760719	hCoV-19/England/ALDP-CBE8B2/2020	ERS5512149	SAMEA7764895	ERR5042557	ERZ1979397
ALDP-CBE8C1	EPI_ISL_760596	hCoV-19/England/ALDP-CBE8C1/2020	ERS5512151	SAMEA7764897	ERR5042559	ERZ1979398
ALDP-CBF58D	EPI_ISL_760543	hCoV-19/England/ALDP-CBF58D/2020	ERS5512256	SAMEA7765002	ERR5042664	ERZ1979125
ALDP-CBF5AB	EPI_ISL_760711	hCoV-19/England/ALDP-CBF5AB/2020	ERS5512255	SAMEA7765001	ERR5042663	ERZ1979413
ALDP-CBF5D8	EPI_ISL_760565	hCoV-19/England/ALDP-CBF5D8/2020	ERS5512207	SAMEA7764953	ERR5042615	ERZ1979416
ALDP-CBF5E7	EPI_ISL_760691	hCoV-19/England/ALDP-CBF5E7/2020	ERS5512209	SAMEA7764955	ERR5042617	ERZ1979417
ALDP-CBF5F6	EPI_ISL_760558	hCoV-19/England/ALDP-CBF5F6/2020	ERS5512190	SAMEA7764936	ERR5042598	ERZ1979418
ALDP-CBF602	EPI_ISL_760572	hCoV-19/England/ALDP-CBF602/2020	ERS5512205	SAMEA7764951	ERR5042613	ERZ1979419
ALDP-CBF611	EPI_ISL_760785	hCoV-19/England/ALDP-CBF611/2020	ERS5512189	SAMEA7764935	ERR5042597	ERZ1979420
ALDP-CBF63F	EPI_ISL_760613	hCoV-19/England/ALDP-CBF63F/2020	ERS5512186	SAMEA7764932	ERR5042594	ERZ1979421
ALDP-CC020A	EPI_ISL_778238	hCoV-19/England/ALDP-CC020A/2020	ERS5518165	SAMEA7770919	ERR5054574	ERZ1990579
ALDP-CC0228	EPI_ISL_778121	hCoV-19/England/ALDP-CC0228/2020	ERS5518166	SAMEA7770920	ERR5054575	ERZ1989848
ALDP-CC0273	EPI_ISL_778021	hCoV-19/England/ALDP-CC0273/2020	ERS5518143	SAMEA7770897	ERR5054552	ERZ1989851
ALDP-CC02BF	EPI_ISL_778128	hCoV-19/England/ALDP-CC02BF/2020	ERS5518184	SAMEA7770938	ERR5054593	ERZ1989854
ALDP-CC02CE	EPI_ISL_778191	hCoV-19/England/ALDP-CC02CE/2020	ERS5518163	SAMEA7770917	ERR5054572	ERZ1990598
ALDP-CE2B25	EPI_ISL_800101	hCoV-19/England/ALDP-CE2B25/2020	ERS5531722	SAMEA7784442	ERR5067238	ERZ2029813
ALDP-CEAF5E	EPI_ISL_781499	hCoV-19/England/ALDP-CEAF5E/2020	ERS5523141	SAMEA7775902	ERR5058609	ERZ1992867
ALDP-CEAF6D	EPI_ISL_781206	hCoV-19/England/ALDP-CEAF6D/2020	ERS5523144	SAMEA7775905	ERR5058612	ERZ1991360
ALDP-CEAF8B	EPI_ISL_781291	hCoV-19/England/ALDP-CEAF8B/2020	ERS5523143	SAMEA7775904	ERR5058611	ERZ1991967
ALDP-CEBA3E	EPI_ISL_782412	hCoV-19/England/ALDP-CEBA3E/2020	ERS5522601	SAMEA7775361	ERR5058069	ERZ2017885
ALDP-CEBAA7	EPI_ISL_782249	hCoV-19/England/ALDP-CEBAA7/2020	ERS5522568	SAMEA7775328	ERR5058036	ERZ2017228
ALDP-CEBAE3	EPI_ISL_782435	hCoV-19/England/ALDP-CEBAE3/2020	ERS5522603	SAMEA7775363	ERR5058071	ERZ2017894
ALDP-CEC1A1	EPI_ISL_781280	hCoV-19/England/ALDP-CEC1A1/2020	ERS5523422	SAMEA7776183	ERR5058890	ERZ1992042
ALDP-CEC2AE	EPI_ISL_800580	hCoV-19/England/ALDP-CEC2AE/2020	ERS5530986	SAMEA7783757	ERR5066589	ERZ2030885
ALDP-CEC930	EPI_ISL_782454	hCoV-19/England/ALDP-CEC930/2020	ERS5522636	SAMEA7775396	ERR5058104	ERZ2017907
ALDP-CED261	EPI_ISL_781901	hCoV-19/England/ALDP-CED261/2020	ERS5522857	SAMEA7775617	ERR5058325	ERZ1993843
ALDP-CED270	EPI_ISL_781939	hCoV-19/England/ALDP-CED270/2020	ERS5522858	SAMEA7775618	ERR5058326	ERZ1993852
ALDP-CED28F	EPI_ISL_782091	hCoV-19/England/ALDP-CED28F/2020	ERS5522862	SAMEA7775622	ERR5058330	ERZ1994748
ALDP-CED29E	EPI_ISL_781934	hCoV-19/England/ALDP-CED29E/2020	ERS5522883	SAMEA7775643	ERR5058351	ERZ1993855
ALDP-CED2BC	EPI_ISL_782007	hCoV-19/England/ALDP-CED2BC/2020	ERS5522859	SAMEA7775619	ERR5058327	ERZ1994757
ALDP-CED2E9	EPI_ISL_781937	hCoV-19/England/ALDP-CED2E9/2020	ERS5522891	SAMEA7775651	ERR5058359	ERZ1993863
ALDP-CED313	EPI_ISL_782068	hCoV-19/England/ALDP-CED313/2020	ERS5522887	SAMEA7775647	ERR5058355	ERZ1994770
ALDP-CED331	EPI_ISL_781983	hCoV-19/England/ALDP-CED331/2020	ERS5522863	SAMEA7775623	ERR5058331	ERZ1993872
ALDP-CF04DE	EPI_ISL_782012	hCoV-19/England/ALDP-CF04DE/2020	ERS5522876	SAMEA7775636	ERR5058344	ERZ1994865
ALDP-CF04ED	EPI_ISL_781965	hCoV-19/England/ALDP-CF04ED/2020	ERS5522874	SAMEA7775634	ERR5058342	ERZ1993934
ALDP-CF0544	EPI_ISL_781989	hCoV-19/England/ALDP-CF0544/2020	ERS5522880	SAMEA7775640	ERR5058348	ERZ1994881
ALDP-CF0553	EPI_ISL_781899	hCoV-19/England/ALDP-CF0553/2020	ERS5522896	SAMEA7775656	ERR5058364	ERZ1993948
ALDP-CF1534	EPI_ISL_781892	hCoV-19/England/ALDP-CF1534/2020	ERS5523132	SAMEA7775893	ERR5058600	ERZ1993991
ALDP-DA3794	EPI_ISL_796873	hCoV-19/England/ALDP-DA3794/2020	ERS5603475	SAMEA7857001	ERR5177269	ERZ2020443
ALDP-DA5AC6	EPI_ISL_796826	hCoV-19/England/ALDP-DA5AC6/2020	ERS5603424	SAMEA7856950	ERR5177218	ERZ2020477
ALDP-DCB17A	EPI_ISL_822046	hCoV-19/England/ALDP-DCB17A/2020	ERS5604769	SAMEA7858297	ERR5178563	ERZ2042007
ALDP-DCB189	EPI_ISL_822258	hCoV-19/England/ALDP-DCB189/2020	ERS5604793	SAMEA7858321	ERR5178587	ERZ2042879
ALDP-E2E5A5	EPI_ISL_821199	hCoV-19/England/ALDP-E2E5A5/2021	ERS5606038	SAMEA7859567	ERR5179832	ERZ2039689
ALDP-E2E639	EPI_ISL_821206	hCoV-19/England/ALDP-E2E639/2021	ERS5606004	SAMEA7859533	ERR5179798	ERZ2039710
ALDP-E2E648	EPI_ISL_821082	hCoV-19/England/ALDP-E2E648/2021	ERS5606011	SAMEA7859540	ERR5179805	ERZ2039714
ALDP-E2E666	EPI_ISL_821231	hCoV-19/England/ALDP-E2E666/2021	ERS5606044	SAMEA7859573	ERR5179838	ERZ2039722
ALDP-F0D699	EPI_ISL_945361	hCoV-19/England/ALDP-F0D699/2020	ERS5701131	SAMEA8013897	ERR5276132	ERZ2070945
ALDP-F4F015	EPI_ISL_834114	hCoV-19/England/ALDP-F4F015/2021	ERS5610566	SAMEA7864101	ERR5184361	ERZ2043856
ALDP-F90AAE	EPI_ISL_909599	hCoV-19/England/ALDP-F90AAE/2021	ERS5650984	SAMEA7963838	ERR5214613	ERZ2063383
BRBR-3284300
BRIS-25FB87	EPI_ISL_1103787	hCoV-19/England/BRIS-25FB87/2021	ERS5868836		ERR5400987
BRIS-260ED5	EPI_ISL_1103849	hCoV-19/England/BRIS-260ED5/2021	ERS5866559		ERR5398650
BRIS-260EE4	EPI_ISL_1103850	hCoV-19/England/BRIS-260EE4/2021	ERS5870313		ERR5402511
BRIS-260FD2	EPI_ISL_1103860	hCoV-19/England/BRIS-260FD2/2021	ERS5869233		ERR5401397
BRIS-262DD6	EPI_ISL_1247532	hCoV-19/England/BRIS-262DD6/2021	ERS5944588		ERR5477843
BRIS-263DB7	EPI_ISL_1545795	hCoV-19/England/BRIS-263DB7/2021	ERS6243937		ERR5705715
CAMC-11AA004	EPI_ISL_1047203	hCoV-19/England/CAMC-11AA004/2021	ERS5866922		ERR5399018
CAMC-11B4E58	EPI_ISL_987646	hCoV-19/England/CAMC-11B4E58/2021	ERS5782834	SAMEA8095746	ERR5312951	ERZ2083199
CAMC-11D304E	EPI_ISL_1047582	hCoV-19/England/CAMC-11D304E/2021	ERS5873566		ERR5405739
CAMC-11D3934	EPI_ISL_1047644	hCoV-19/England/CAMC-11D3934/2021	ERS5872187		ERR5404429
CAMC-11D3943	EPI_ISL_1047645	hCoV-19/England/CAMC-11D3943/2021	ERS5867980		ERR5400106
CAMC-11D3952	EPI_ISL_1047646	hCoV-19/England/CAMC-11D3952/2021	ERS5870316		ERR5402515
CAMC-11D4010	EPI_ISL_1104025	hCoV-19/England/CAMC-11D4010/2021	ERS5868052		ERR5400178
CAMC-11D402F	EPI_ISL_1104026	hCoV-19/England/CAMC-11D402F/2021	ERS5866904		ERR5399005
CAMC-11D403E	EPI_ISL_1104027	hCoV-19/England/CAMC-11D403E/2021	ERS5876103		ERR5408464
CAMC-11D404D	EPI_ISL_1104028	hCoV-19/England/CAMC-11D404D/2021	ERS5873277		ERR5405441
CAMC-11D405C	EPI_ISL_1104029	hCoV-19/England/CAMC-11D405C/2021	ERS5877554		ERR5410179
CAMC-11D406B	EPI_ISL_1104030	hCoV-19/England/CAMC-11D406B/2021	ERS5871159		ERR5403376
CAMC-11D407A	EPI_ISL_1104031	hCoV-19/England/CAMC-11D407A/2021	ERS5866767		ERR5398863
CAMC-11D4089	EPI_ISL_1104032	hCoV-19/England/CAMC-11D4089/2021	ERS5876374		ERR5408962
CAMC-11D4098	EPI_ISL_1104033	hCoV-19/England/CAMC-11D4098/2021	ERS5864641		ERR5396975
CAMC-11D40A7	EPI_ISL_1104034	hCoV-19/England/CAMC-11D40A7/2021	ERS5868870		ERR5401022
CAMC-11D40C5	EPI_ISL_1104036	hCoV-19/England/CAMC-11D40C5/2021	ERS5876735		ERR5409336
CAMC-11D40D4	EPI_ISL_1104037	hCoV-19/England/CAMC-11D40D4/2021	ERS5866279		ERR5398380
CAMC-11D40E3	EPI_ISL_1104038	hCoV-19/England/CAMC-11D40E3/2021	ERS5877734		ERR5410362
CAMC-11D40F2	EPI_ISL_1104039	hCoV-19/England/CAMC-11D40F2/2021	ERS5877876		ERR5410508
CAMC-11D410E	EPI_ISL_1104040	hCoV-19/England/CAMC-11D410E/2021	ERS5870527		ERR5402729
CAMC-11D447E	EPI_ISL_1047754	hCoV-19/England/CAMC-11D447E/2021	ERS5868539		ERR5400683
CAMC-11D4AF4	EPI_ISL_1104070	hCoV-19/England/CAMC-11D4AF4/2021	ERS5867187		ERR5399290
CAMC-11D4B1F	EPI_ISL_1050066	hCoV-19/England/CAMC-11D4B1F/2021	ERS5871635		ERR5403866
CAMC-11D4B2E	EPI_ISL_1047781	hCoV-19/England/CAMC-11D4B2E/2021	ERS5873290		ERR5405454
CAMC-11D4B6A	EPI_ISL_1047784	hCoV-19/England/CAMC-11D4B6A/2021	ERS5869497		ERR5401668
CAMC-11D4D0A	EPI_ISL_1047803	hCoV-19/England/CAMC-11D4D0A/2021	ERS5873829		ERR5406008
CAMC-11E3B3B	EPI_ISL_988215	hCoV-19/England/CAMC-11E3B3B/2021	ERS5765673	SAMEA8078544	ERR5309447	ERZ2083571
CAMC-11E7F0E	EPI_ISL_980501	hCoV-19/England/CAMC-11E7F0E/2021	ERS5747073	SAMEA8059894	ERR5293291	ERZ2080553
CAMC-128D789	EPI_ISL_1044774	hCoV-19/England/CAMC-128D789/2021	ERS5807378	SAMEA8120399	ERR5338940	ERZ2100043
CAMC-128DBF6	EPI_ISL_1044778	hCoV-19/England/CAMC-128DBF6/2021	ERS5807492	SAMEA8120513	ERR5339054	ERZ2100098
CAMC-12DFAAD	EPI_ISL_1099957	hCoV-19/England/CAMC-12DFAAD/2021	ERS5853176	SAMEA8166419	ERR5392968	ERZ2177534
CAMC-1303605	EPI_ISL_1333785	hCoV-19/England/CAMC-1303605/2021	ERS6093781	SAMEA8408315	ERR5536421	ERZ2306084
CAMC-1303623	EPI_ISL_1224683	hCoV-19/England/CAMC-1303623/2021	ERS5924337	SAMEA8238065	ERR5459902	ERZ2231363
CAMC-130378A	EPI_ISL_1224532	hCoV-19/England/CAMC-130378A/2021	ERS5924391	SAMEA8238119	ERR5459956	ERZ2231418
CAMC-1303799	EPI_ISL_1224522	hCoV-19/England/CAMC-1303799/2021	ERS5924393	SAMEA8238121	ERR5459958	ERZ2231421
CAMC-130391B	EPI_ISL_1246237	hCoV-19/England/CAMC-130391B/2021	ERS5926582	SAMEA8240313	ERR5461506	ERZ2250325
CAMC-130EE5D	EPI_ISL_1175144	hCoV-19/England/CAMC-130EE5D/2021	ERS5902509	SAMEA8215923	ERR5426097	ERZ2185365
CAMC-130EE6C	EPI_ISL_1175326	hCoV-19/England/CAMC-130EE6C/2021	ERS5902511	SAMEA8215925	ERR5426099	ERZ2185366
CAMC-130EFC3	EPI_ISL_1175378	hCoV-19/England/CAMC-130EFC3/2021	ERS5902313	SAMEA8215726	ERR5425901	ERZ2185685
CAMC-130EFE1	EPI_ISL_1175336	hCoV-19/England/CAMC-130EFE1/2021	ERS5902325	SAMEA8215738	ERR5425913	ERZ2185383
CAMC-1322CFF	EPI_ISL_1246248	hCoV-19/England/CAMC-1322CFF/2021	ERS5926620	SAMEA8240351	ERR5461544	ERZ2250354
CAMC-1322D47	EPI_ISL_1246271	hCoV-19/England/CAMC-1322D47/2021	ERS5926623	SAMEA8240354	ERR5461547	ERZ2250357
CAMC-1323001	EPI_ISL_1246255	hCoV-19/England/CAMC-1323001/2021	ERS5926664	SAMEA8240395	ERR5461588	ERZ2250387
CAMC-1323238	EPI_ISL_1246207	hCoV-19/England/CAMC-1323238/2021	ERS5926613	SAMEA8240344	ERR5461537	ERZ2250406
CAMC-1323B97	EPI_ISL_1189854	hCoV-19/England/CAMC-1323B97/2021	ERS5907618	SAMEA8221038	ERR5436053	ERZ2192710
CAMC-1328233	EPI_ISL_1187197	hCoV-19/England/CAMC-1328233/2021	ERS5909374	SAMEA8222797	ERR5437831	ERZ2187426
CAMC-132834F	EPI_ISL_1187231	hCoV-19/England/CAMC-132834F/2021	ERS5909425	SAMEA8222848	ERR5437882	ERZ2187430
CAMC-1328989	EPI_ISL_1187101	hCoV-19/England/CAMC-1328989/2021	ERS5909245	SAMEA8222667	ERR5437702	ERZ2187200
CAMC-1328998	EPI_ISL_1187166	hCoV-19/England/CAMC-1328998/2021	ERS5909247	SAMEA8222670	ERR5437704	ERZ2187201
CAMC-13289D4	EPI_ISL_1187093	hCoV-19/England/CAMC-13289D4/2021	ERS5909254	SAMEA8222677	ERR5437711	ERZ2187202
CAMC-133C2D2	EPI_ISL_1831519	hCoV-19/England/CAMC-133C2D2/2021	ERS6370663	SAMEA8686158	ERR5875710	ERZ2623360
CAMC-133D17A	EPI_ISL_1831459	hCoV-19/England/CAMC-133D17A/2021	ERS6370770	SAMEA8686266	ERR5875817	ERZ2623485
CAMC-133FA13	EPI_ISL_1206379	hCoV-19/England/CAMC-133FA13/2021	ERS5919137	SAMEA8232858	ERR5452829	ERZ2203365
CAMC-133FA6E	EPI_ISL_1206339	hCoV-19/England/CAMC-133FA6E/2021	ERS5919141	SAMEA8232862	ERR5452833	ERZ2203368
CAMC-133FA7D	EPI_ISL_1206443	hCoV-19/England/CAMC-133FA7D/2021	ERS5919143	SAMEA8232864	ERR5452835	ERZ2203369
CAMC-133FA9B	EPI_ISL_1206392	hCoV-19/England/CAMC-133FA9B/2021	ERS5919156	SAMEA8232877	ERR5452848	ERZ2203371
CAMC-133FAF5	EPI_ISL_1206438	hCoV-19/England/CAMC-133FAF5/2021	ERS5919165	SAMEA8232886	ERR5452857	ERZ2203377
CAMC-133FF8D	EPI_ISL_1206409	hCoV-19/England/CAMC-133FF8D/2021	ERS5919123	SAMEA8232844	ERR5452815	ERZ2203466
CAMC-134004A	EPI_ISL_1206420	hCoV-19/England/CAMC-134004A/2021	ERS5919142	SAMEA8232863	ERR5452834	ERZ2203476
CAMC-1340059	EPI_ISL_1206454	hCoV-19/England/CAMC-1340059/2021	ERS5919144	SAMEA8232865	ERR5452836	ERZ2203477
CAMC-13403C9	EPI_ISL_1206441	hCoV-19/England/CAMC-13403C9/2021	ERS5919058	SAMEA8232779	ERR5452750	ERZ2203515
CAMC-13403D8	EPI_ISL_1206361	hCoV-19/England/CAMC-13403D8/2021	ERS5919069	SAMEA8232790	ERR5452761	ERZ2203516
CAMC-1347395	EPI_ISL_1206316	hCoV-19/England/CAMC-1347395/2021	ERS5919146	SAMEA8232867	ERR5452838	ERZ2203632
CAMC-134780F	EPI_ISL_1224518	hCoV-19/England/CAMC-134780F/2021	ERS5924311	SAMEA8238039	ERR5459876	ERZ2231504
CAMC-1347AFA	EPI_ISL_1224656	hCoV-19/England/CAMC-1347AFA/2021	ERS5924426	SAMEA8238154	ERR5459991	ERZ2231537
CAMC-134DA6D	EPI_ISL_1244992	hCoV-19/England/CAMC-134DA6D/2021	ERS5933700	SAMEA8247441	ERR5467265	ERZ2239267
CAMC-134DC49	EPI_ISL_1244991	hCoV-19/England/CAMC-134DC49/2021	ERS5933760	SAMEA8247501	ERR5467325	ERZ2239312
CAMC-13592FD	EPI_ISL_1242182	hCoV-19/England/CAMC-13592FD/2021	ERS5934459	SAMEA8248201	ERR5468024	ERZ2232376
CAMC-1359345	EPI_ISL_1242150	hCoV-19/England/CAMC-1359345/2021	ERS5934476	SAMEA8248218	ERR5468041	ERZ2232384
CAMC-1359794	EPI_ISL_1206283	hCoV-19/England/CAMC-1359794/2021	ERS5918859	SAMEA8232580	ERR5452551	ERZ2202930
CAMC-13597A3	EPI_ISL_1206227	hCoV-19/England/CAMC-13597A3/2021	ERS5918861	SAMEA8232582	ERR5452553	ERZ2202931
CAMC-135A5A8	EPI_ISL_1223197	hCoV-19/England/CAMC-135A5A8/2021	ERS5923480	SAMEA8237207	ERR5459045	ERZ2207829
CAMC-135A62D	EPI_ISL_1223207	hCoV-19/England/CAMC-135A62D/2021	ERS5923507	SAMEA8237234	ERR5459072	ERZ2207841
CAMC-135A6F0	EPI_ISL_1223282	hCoV-19/England/CAMC-135A6F0/2021	ERS5923294	SAMEA8237021	ERR5458859	ERZ2207858
CAMC-135A739	EPI_ISL_1223350	hCoV-19/England/CAMC-135A739/2021	ERS5923299	SAMEA8237026	ERR5458864	ERZ2207864
CAMC-135A845	EPI_ISL_1223406	hCoV-19/England/CAMC-135A845/2021	ERS5923364	SAMEA8237091	ERR5458929	ERZ2207891
CAMC-135AE61	EPI_ISL_1242165	hCoV-19/England/CAMC-135AE61/2021	ERS5934634	SAMEA8248376	ERR5468199	ERZ2232527
CAMC-135AE70	EPI_ISL_1489509	hCoV-19/England/CAMC-135AE70/2021	ERS6208177	SAMEA8523390	ERR5673874	ERZ2489718
CAMC-135B7CF	EPI_ISL_1467596	hCoV-19/England/CAMC-135B7CF/2021	ERS6208323	SAMEA8523537	ERR5674020	ERZ2474951
CAMC-135B7DE	EPI_ISL_1467623	hCoV-19/England/CAMC-135B7DE/2021	ERS6208325	SAMEA8523539	ERR5674022	ERZ2474953
CAMC-135B835	EPI_ISL_1467675	hCoV-19/England/CAMC-135B835/2021	ERS6208345	SAMEA8523559	ERR5674042	ERZ2475282
CAMC-135B923	EPI_ISL_1467731	hCoV-19/England/CAMC-135B923/2021	ERS6208392	SAMEA8523606	ERR5674089	ERZ2475293
CAMC-135BB69	EPI_ISL_1206112	hCoV-19/England/CAMC-135BB69/2021	ERS5918741	SAMEA8232462	ERR5452433	ERZ2202983
CAMC-137A690	EPI_ISL_1244852	hCoV-19/England/CAMC-137A690/2021	ERS5933668	SAMEA8247408	ERR5467233	ERZ2239503
CAMC-1380F50	EPI_ISL_1256439	hCoV-19/England/CAMC-1380F50/2021	ERS5935741	SAMEA8249485	ERR5469306	ERZ2252814
CAMC-138114A	EPI_ISL_1333329	hCoV-19/England/CAMC-138114A/2021	ERS6094200	SAMEA8408735	ERR5536841	ERZ2305295
CAMC-1381195	EPI_ISL_1333283	hCoV-19/England/CAMC-1381195/2021	ERS6094214	SAMEA8408749	ERR5536855	ERZ2305298
CAMC-13811A4	EPI_ISL_1333279	hCoV-19/England/CAMC-13811A4/2021	ERS6094216	SAMEA8408751	ERR5536857	ERZ2305300
CAMC-1381EBC	EPI_ISL_1242166	hCoV-19/England/CAMC-1381EBC/2021	ERS5934416	SAMEA8248157	ERR5467981	ERZ2232533
CAMC-1381FB9	EPI_ISL_1242267	hCoV-19/England/CAMC-1381FB9/2021	ERS5934454	SAMEA8248196	ERR5468019	ERZ2233121
CAMC-1381FC8	EPI_ISL_1242157	hCoV-19/England/CAMC-1381FC8/2021	ERS5934456	SAMEA8248198	ERR5468021	ERZ2232576
CAMC-1381FD7	EPI_ISL_1242180	hCoV-19/England/CAMC-1381FD7/2021	ERS5934458	SAMEA8248200	ERR5468023	ERZ2232578
CAMC-13822FB	EPI_ISL_1242059	hCoV-19/England/CAMC-13822FB/2021	ERS5934588	SAMEA8248330	ERR5468153	ERZ2232643
CAMC-1382307	EPI_ISL_1242161	hCoV-19/England/CAMC-1382307/2021	ERS5934590	SAMEA8248332	ERR5468155	ERZ2232645
CAMC-1382352	EPI_ISL_1242109	hCoV-19/England/CAMC-1382352/2021	ERS5934597	SAMEA8248339	ERR5468162	ERZ2232655
CAMC-1382B1E	EPI_ISL_1242199	hCoV-19/England/CAMC-1382B1E/2021	ERS5934445	SAMEA8248187	ERR5468010	ERZ2232985
CAMC-1382B69	EPI_ISL_1242231	hCoV-19/England/CAMC-1382B69/2021	ERS5934463	SAMEA8248205	ERR5468028	ERZ2232987
CAMC-13954FF	EPI_ISL_1257008	hCoV-19/England/CAMC-13954FF/2021	ERS5936517	SAMEA8250263	ERR5469712	ERZ2253469
CAMC-13959A5	EPI_ISL_1263969	hCoV-19/England/CAMC-13959A5/2021	ERS5950624	SAMEA8264389	ERR5486065	ERZ2265102
CAMC-1395D5E	EPI_ISL_1264037	hCoV-19/England/CAMC-1395D5E/2021	ERS5950779	SAMEA8264544	ERR5486220	ERZ2265151
CAMC-1395DD6	EPI_ISL_1263872	hCoV-19/England/CAMC-1395DD6/2021	ERS5950796	SAMEA8264561	ERR5486237	ERZ2264638
CAMC-1396045	EPI_ISL_1257025	hCoV-19/England/CAMC-1396045/2021	ERS5936518	SAMEA8250264	ERR5469713	ERZ2253554
CAMC-13960AF	EPI_ISL_1257040	hCoV-19/England/CAMC-13960AF/2021	ERS5936524	SAMEA8250270	ERR5469719	ERZ2253563
CAMC-1396203	EPI_ISL_1256960	hCoV-19/England/CAMC-1396203/2021	ERS5936557	SAMEA8250303	ERR5469752	ERZ2253577
CAMC-139642B	EPI_ISL_1256945	hCoV-19/England/CAMC-139642B/2021	ERS5936597	SAMEA8250343	ERR5469792	ERZ2253609
CAMC-139A81C	EPI_ISL_1275935	hCoV-19/England/CAMC-139A81C/2021	ERS5961465	SAMEA8275165	ERR5492297	ERZ2270437
CAMC-139A849	EPI_ISL_1276010	hCoV-19/England/CAMC-139A849/2021	ERS5961471	SAMEA8275172	ERR5492303	ERZ2270826
CAMC-139A928	EPI_ISL_1275972	hCoV-19/England/CAMC-139A928/2021	ERS5961512	SAMEA8275213	ERR5492344	ERZ2270839
CAMC-139A9DD	EPI_ISL_1275909	hCoV-19/England/CAMC-139A9DD/2021	ERS5961540	SAMEA8275241	ERR5492372	ERZ2270449
CAMC-139AB5F	EPI_ISL_1275897	hCoV-19/England/CAMC-139AB5F/2021	ERS5961603	SAMEA8275304	ERR5492435	ERZ2270466
CAMC-139AC98	EPI_ISL_1275987	hCoV-19/England/CAMC-139AC98/2021	ERS5961418	SAMEA8275118	ERR5492250	ERZ2270875
CAMC-139AFAE	EPI_ISL_1276088	hCoV-19/England/CAMC-139AFAE/2021	ERS5961549	SAMEA8275250	ERR5492381	ERZ2270924
CAMC-139B277	EPI_ISL_1275602	hCoV-19/England/CAMC-139B277/2021	ERS6072731	SAMEA8387231	ERR5519644	ERZ2270092
CAMC-139B286	EPI_ISL_1275707	hCoV-19/England/CAMC-139B286/2021	ERS6072732	SAMEA8387232	ERR5519645	ERZ2270093
CAMC-139B2A4	EPI_ISL_1317209	hCoV-19/Scotland/CAMC-139B2A4/2021	ERS6085312	SAMEA8399835	ERR5530744	ERZ2278279
CAMC-139B2C2	EPI_ISL_1275689	hCoV-19/England/CAMC-139B2C2/2021	ERS6072736	SAMEA8387236	ERR5519649	ERZ2270095
CAMC-139B2D1	EPI_ISL_1275622	hCoV-19/England/CAMC-139B2D1/2021	ERS6072740	SAMEA8387240	ERR5519653	ERZ2270096
CAMC-139B2E0	EPI_ISL_1275572	hCoV-19/England/CAMC-139B2E0/2021	ERS6072741	SAMEA8387241	ERR5519654	ERZ2270097
CAMC-139BC79	EPI_ISL_1276905	hCoV-19/England/CAMC-139BC79/2021	ERS5961319	SAMEA8275019	ERR5492151	ERZ2273716
CAMC-139BE73	EPI_ISL_1275761	hCoV-19/England/CAMC-139BE73/2021	ERS6072904	SAMEA8387404	ERR5519817	ERZ2270552
CAMC-139DE9F	EPI_ISL_1277172	hCoV-19/England/CAMC-139DE9F/2021	ERS5961113	SAMEA8274813	ERR5491945	ERZ2274088
CAMC-13A47C7	EPI_ISL_1275733	hCoV-19/England/CAMC-13A47C7/2021	ERS6072881	SAMEA8387381	ERR5519794	ERZ2270583
CAMC-13A5113	EPI_ISL_1275660	hCoV-19/England/CAMC-13A5113/2021	ERS6072809	SAMEA8387309	ERR5519722	ERZ2270225
CAMC-13A5131	EPI_ISL_1275633	hCoV-19/England/CAMC-13A5131/2021	ERS6072811	SAMEA8387311	ERR5519724	ERZ2270226
CAMC-13A523E	EPI_ISL_1332704	hCoV-19/England/CAMC-13A523E/2021	ERS6094791	SAMEA8409326	ERR5537432	ERZ2304135
CAMC-13AF10A	EPI_ISL_1316170	hCoV-19/England/CAMC-13AF10A/2021	ERS6085595	SAMEA8400118	ERR5531027	ERZ2277284
CAMC-13AF47A	EPI_ISL_1316209	hCoV-19/England/CAMC-13AF47A/2021	ERS6085672	SAMEA8400195	ERR5531104	ERZ2277304
CAMC-13AFAC3	EPI_ISL_1316227	hCoV-19/England/CAMC-13AFAC3/2021	ERS6085650	SAMEA8400173	ERR5531082	ERZ2277331
CAMC-13AFEB8	EPI_ISL_1332709	hCoV-19/England/CAMC-13AFEB8/2021	ERS6094822	SAMEA8409357	ERR5537463	ERZ2304145
CAMC-13B00EB	EPI_ISL_1275825	hCoV-19/England/CAMC-13B00EB/2021	ERS6072983	SAMEA8387483	ERR5519896	ERZ2270737
CAMC-13B68CF	EPI_ISL_1329203	hCoV-19/England/CAMC-13B68CF/2021	ERS6098989	SAMEA8414070	ERR5541602	ERZ2282704
CAMC-13B6953	EPI_ISL_1346373	hCoV-19/England/CAMC-13B6953/2021	ERS6106216	SAMEA8421306	ERR5549255	ERZ2324363
CAMC-13B6F7F	EPI_ISL_1346315	hCoV-19/England/CAMC-13B6F7F/2021	ERS6106244	SAMEA8421334	ERR5549283	ERZ2324368
CAMC-13B70A8	EPI_ISL_1329003	hCoV-19/England/CAMC-13B70A8/2021	ERS6099320	SAMEA8414401	ERR5541933	ERZ2282531
CAMC-13B70F3	EPI_ISL_1328957	hCoV-19/England/CAMC-13B70F3/2021	ERS6099340	SAMEA8414421	ERR5541953	ERZ2282533
CAMC-13B710F	EPI_ISL_1329051	hCoV-19/England/CAMC-13B710F/2021	ERS6099341	SAMEA8414422	ERR5541954	ERZ2282534
CAMC-13B7679	EPI_ISL_1329211	hCoV-19/England/CAMC-13B7679/2021	ERS6099015	SAMEA8414096	ERR5541628	ERZ2282773
CAMC-13B7CC2	EPI_ISL_1329348	hCoV-19/England/CAMC-13B7CC2/2021	ERS6099037	SAMEA8414118	ERR5541650	ERZ2282822
CAMC-13B7E44	EPI_ISL_1329288	hCoV-19/England/CAMC-13B7E44/2021	ERS6098918	SAMEA8413999	ERR5541531	ERZ2282837
CAMC-13BB860	EPI_ISL_1332616	hCoV-19/England/CAMC-13BB860/2021	ERS6094988	SAMEA8409524	ERR5537629	ERZ2304167
CAMC-13BB88E	EPI_ISL_1332641	hCoV-19/England/CAMC-13BB88E/2021	ERS6094947	SAMEA8409483	ERR5537588	ERZ2304168
CAMC-13BB9C7	EPI_ISL_1332594	hCoV-19/England/CAMC-13BB9C7/2021	ERS6094976	SAMEA8409512	ERR5537617	ERZ2304198
CAMC-13CBD22	EPI_ISL_1330522	hCoV-19/England/CAMC-13CBD22/2021	ERS6096787	SAMEA8411865	ERR5539400	ERZ2284922
CAMC-13CBDF5	EPI_ISL_1330373	hCoV-19/England/CAMC-13CBDF5/2021	ERS6096935	SAMEA8412013	ERR5539548	ERZ2284636
CAMC-13CBE5C	EPI_ISL_1330411	hCoV-19/England/CAMC-13CBE5C/2021	ERS6096846	SAMEA8411924	ERR5539459	ERZ2284640
CAMC-13D255D	EPI_ISL_1327324	hCoV-19/England/CAMC-13D255D/2021	ERS6099907	SAMEA8414989	ERR5542521	ERZ2280888
CAMC-13D256C	EPI_ISL_1327303	hCoV-19/England/CAMC-13D256C/2021	ERS6099909	SAMEA8414991	ERR5542523	ERZ2280688
CAMC-13D4807	EPI_ISL_1327494	hCoV-19/England/CAMC-13D4807/2021	ERS6100306	SAMEA8415388	ERR5542920	ERZ2281048
CAMC-13D4A2F	EPI_ISL_1327496	hCoV-19/England/CAMC-13D4A2F/2021	ERS6100139	SAMEA8415221	ERR5542753	ERZ2281062
CAMC-13D8302	EPI_ISL_1328591	hCoV-19/England/CAMC-13D8302/2021	ERS6097796	SAMEA8412875	ERR5540409	ERZ2281867
CAMC-13E22AE	EPI_ISL_1329897	hCoV-19/England/CAMC-13E22AE/2021	ERS6098618	SAMEA8413698	ERR5541231	ERZ2284458
CAMC-13E2350	EPI_ISL_1329799	hCoV-19/England/CAMC-13E2350/2021	ERS6098671	SAMEA8413751	ERR5541284	ERZ2283151
CAMC-13E7B53	EPI_ISL_1344524	hCoV-19/England/CAMC-13E7B53/2021	ERS6107753	SAMEA8422845	ERR5550792	ERZ2322413
CAMC-13E7E0F	EPI_ISL_1344520	hCoV-19/England/CAMC-13E7E0F/2021	ERS6107777	SAMEA8422869	ERR5550816	ERZ2322422
CAMC-13E7F57	EPI_ISL_1344612	hCoV-19/England/CAMC-13E7F57/2021	ERS6107590	SAMEA8422682	ERR5550629	ERZ2322785
CAMC-13EE6D3	EPI_ISL_1377072	hCoV-19/England/CAMC-13EE6D3/2021	ERS6140169	SAMEA8455314	ERR5557774	ERZ2363321
CAMC-13EEEAE	EPI_ISL_1377044	hCoV-19/England/CAMC-13EEEAE/2021	ERS6140240	SAMEA8455385	ERR5557845	ERZ2363426
CAMC-13EEF7E	EPI_ISL_1377034	hCoV-19/England/CAMC-13EEF7E/2021	ERS6140270	SAMEA8455415	ERR5557875	ERZ2363437
CAMC-13EF414	EPI_ISL_1377123	hCoV-19/England/CAMC-13EF414/2021	ERS6140227	SAMEA8455372	ERR5557832	ERZ2363492
CAMC-13FBD38	EPI_ISL_1374105	hCoV-19/England/CAMC-13FBD38/2021	ERS6144947	SAMEA8460098	ERR5623751	ERZ2324897
CAMC-13FBEF9	EPI_ISL_1374242	hCoV-19/England/CAMC-13FBEF9/2021	ERS6145038	SAMEA8460189	ERR5623842	ERZ2325231
CAMC-13FC07A	EPI_ISL_1416133	hCoV-19/England/CAMC-13FC07A/2021	ERS6177348	SAMEA8492543	ERR5643791	ERZ2446414
CAMC-141BF95	EPI_ISL_1410109	hCoV-19/England/CAMC-141BF95/2021	ERS6187989	SAMEA8503176	ERR5651700	ERZ2420456
CAMC-141CA93	EPI_ISL_1410087	hCoV-19/England/CAMC-141CA93/2021	ERS6187969	SAMEA8503155	ERR5651680	ERZ2420531
CAMC-141DE69	EPI_ISL_1454628	hCoV-19/England/CAMC-141DE69/2021	ERS6192773	SAMEA8507966	ERR5655646	ERZ2471244
CAMC-142DE48	EPI_ISL_1454525	hCoV-19/England/CAMC-142DE48/2021	ERS6193229	SAMEA8508423	ERR5656102	ERZ2471056
CAMC-143DA14	EPI_ISL_1484490	hCoV-19/England/CAMC-143DA14/2021	ERS6217974	SAMEA8533201	ERR5683671	ERZ2479302
CAMC-143E65B	EPI_ISL_1454227	hCoV-19/England/CAMC-143E65B/2021	ERS6193532	SAMEA8508726	ERR5656405	ERZ2470707
CAMC-144B1C3	EPI_ISL_1484592	hCoV-19/England/CAMC-144B1C3/2021	ERS6217987	SAMEA8533214	ERR5683684	ERZ2479345
CAMC-144B415	EPI_ISL_1484573	hCoV-19/England/CAMC-144B415/2021	ERS6217844	SAMEA8533070	ERR5683541	ERZ2479366
CAMC-144B503	EPI_ISL_1484356	hCoV-19/England/CAMC-144B503/2021	ERS6217881	SAMEA8533107	ERR5683578	ERZ2479017
CAMC-144B512	EPI_ISL_1484539	hCoV-19/England/CAMC-144B512/2021	ERS6217882	SAMEA8533108	ERR5683579	ERZ2479372
CAMC-144B776	EPI_ISL_1506109	hCoV-19/England/CAMC-144B776/2021	ERS6224115	SAMEA8539374	ERR5688611	ERZ2491809
CAMC-144B882	EPI_ISL_1451442	hCoV-19/England/CAMC-144B882/2021	ERS6196224	SAMEA8511421	ERR5659095	ERZ2467017
CAMC-144B99E	EPI_ISL_1451199	hCoV-19/England/CAMC-144B99E/2021	ERS6196272	SAMEA8511469	ERR5659143	ERZ2466572
CAMC-144C283	EPI_ISL_1484443	hCoV-19/England/CAMC-144C283/2021	ERS6217910	SAMEA8533136	ERR5683607	ERZ2479505
CAMC-145B069	EPI_ISL_1473683	hCoV-19/England/CAMC-145B069/2021	ERS6211172	SAMEA8526389	ERR5676869	ERZ2477043
CAMC-145B184	EPI_ISL_1473606	hCoV-19/England/CAMC-145B184/2021	ERS6211215	SAMEA8526433	ERR5676912	ERZ2477049
CAMC-145B5F1	EPI_ISL_1473630	hCoV-19/England/CAMC-145B5F1/2021	ERS6211164	SAMEA8526381	ERR5676861	ERZ2477075
CAMC-145B60D	EPI_ISL_1473697	hCoV-19/England/CAMC-145B60D/2021	ERS6211165	SAMEA8526382	ERR5676862	ERZ2477076
CAMC-1484559	EPI_ISL_1473505	hCoV-19/England/CAMC-1484559/2021	ERS6211446	SAMEA8526664	ERR5677143	ERZ2477196
CAMC-149AEFB	EPI_ISL_1483970	hCoV-19/England/CAMC-149AEFB/2021	ERS6216976	SAMEA8532201	ERR5682673	ERZ2478560
CAMC-149BB3F	EPI_ISL_1483906	hCoV-19/England/CAMC-149BB3F/2021	ERS6216943	SAMEA8532168	ERR5682640	ERZ2478619
CAMC-149BB7B	EPI_ISL_1483917	hCoV-19/England/CAMC-149BB7B/2021	ERS6216945	SAMEA8532170	ERR5682642	ERZ2478621
CAMC-14A4EFE	EPI_ISL_1519277	hCoV-19/England/CAMC-14A4EFE/2021	ERS6226646	SAMEA8541908	ERR5690894	ERZ2496128
CAMC-14ACC56	EPI_ISL_1504959	hCoV-19/England/CAMC-14ACC56/2021	ERS6225551	SAMEA8540812	ERR5690047	ERZ2490529
CAMC-14ACE50	EPI_ISL_1505138	hCoV-19/England/CAMC-14ACE50/2021	ERS6225641	SAMEA8540902	ERR5690137	ERZ2490770
CAMC-14B5908	EPI_ISL_1517949	hCoV-19/England/CAMC-14B5908/2021	ERS6231502	SAMEA8546771	ERR5693473	ERZ2495025
CAMC-14B5926	EPI_ISL_1518044	hCoV-19/England/CAMC-14B5926/2021	ERS6231529	SAMEA8546798	ERR5693500	ERZ2495247
CAMC-14D1D91	EPI_ISL_1583929	hCoV-19/England/CAMC-14D1D91/2021	ERS6272515	SAMEA8587869	ERR5741120	ERZ2569750
CAMC-14D2079	EPI_ISL_1584048	hCoV-19/England/CAMC-14D2079/2021	ERS6272522	SAMEA8587876	ERR5741127	ERZ2570018
CAMC-14D2097	EPI_ISL_1583930	hCoV-19/England/CAMC-14D2097/2021	ERS6272567	SAMEA8587922	ERR5741172	ERZ2569766
CAMC-14D2185	EPI_ISL_1583977	hCoV-19/England/CAMC-14D2185/2021	ERS6272362	SAMEA8587716	ERR5740967	ERZ2569770
CAMC-14D2237	EPI_ISL_1584085	hCoV-19/England/CAMC-14D2237/2021	ERS6272364	SAMEA8587718	ERR5740969	ERZ2570032
CAMC-14D2325	EPI_ISL_1583927	hCoV-19/England/CAMC-14D2325/2021	ERS6272437	SAMEA8587791	ERR5741042	ERZ2569775
CAMC-14D23BC	EPI_ISL_1583995	hCoV-19/England/CAMC-14D23BC/2021	ERS6272365	SAMEA8587719	ERR5740970	ERZ2570046
CAMC-14D23DA	EPI_ISL_1584129	hCoV-19/England/CAMC-14D23DA/2021	ERS6272413	SAMEA8587767	ERR5741018	ERZ2570047
CAMC-14D23F8	EPI_ISL_1584080	hCoV-19/England/CAMC-14D23F8/2021	ERS6272461	SAMEA8587815	ERR5741066	ERZ2570048
CAMC-14D2431	EPI_ISL_1584045	hCoV-19/England/CAMC-14D2431/2021	ERS6272550	SAMEA8587904	ERR5741155	ERZ2570050
CAMC-14D24F5	EPI_ISL_1584065	hCoV-19/England/CAMC-14D24F5/2021	ERS6272551	SAMEA8587905	ERR5741156	ERZ2570055
CAMC-14DEC00	EPI_ISL_1632437	hCoV-19/England/CAMC-14DEC00/2021	ERS6280463	SAMEA8595829	ERR5748637	ERZ2608624
CAMC-14E000F	EPI_ISL_1594482	hCoV-19/England/CAMC-14E000F/2021	ERS6273592	SAMEA8588949	ERR5742197	ERZ2603755
CAMC-14E2304	EPI_ISL_1632155	hCoV-19/England/CAMC-14E2304/2021	ERS6280904	SAMEA8596271	ERR5749078	ERZ2608406
CAMC-14E2322	EPI_ISL_1632152	hCoV-19/England/CAMC-14E2322/2021	ERS6280906	SAMEA8596273	ERR5749080	ERZ2608407
CAMC-14E345B	EPI_ISL_1594748	hCoV-19/England/CAMC-14E345B/2021	ERS6273402	SAMEA8588759	ERR5742007	ERZ2604183
CAMC-14E66AD	EPI_ISL_1653090	hCoV-19/England/CAMC-14E66AD/2021	ERS6276667	SAMEA8592028	ERR5745273	ERZ2610492
CAMC-14E6713	EPI_ISL_1653006	hCoV-19/England/CAMC-14E6713/2021	ERS6276668	SAMEA8592029	ERR5745274	ERZ2610105
CAMC-14E675F	EPI_ISL_1653010	hCoV-19/England/CAMC-14E675F/2021	ERS6276601	SAMEA8591962	ERR5745207	ERZ2610106
CAMC-14E682F	EPI_ISL_1653018	hCoV-19/England/CAMC-14E682F/2021	ERS6276578	SAMEA8591939	ERR5745184	ERZ2610501
CAMC-1508DDC	EPI_ISL_1698361	hCoV-19/England/CAMC-1508DDC/2021	ERS6297254	SAMEA8612642	ERR5763829	ERZ2612446
CAMC-1516306	EPI_ISL_1912088	hCoV-19/England/CAMC-1516306/2021	ERS6383589	SAMEA8699113	ERR5889859	ERZ2624176
CAMC-9B1E47			ERS6148304		ERR5628866
CAMC-9B29EB	EPI_ISL_549413	hCoV-19/England/CAMC-9B29EB/2020	ERS5541893		ERR5077441
CAMC-9C0D57	EPI_ISL_2734073	hCoV-19/England/CAMC-9C0D57/2020	ERS5142574		ERR4667417
CAMC-9D1EAB	EPI_ISL_601690	hCoV-19/England/CAMC-9D1EAB/2020	ERS5135711	SAMEA7377271	ERR4659433	ERZ1940463
CAMC-9EBF05	EPI_ISL_584430	hCoV-19/England/CAMC-9EBF05/2020	ERS5217930		ERR4759746
CAMC-9EC6A5	EPI_ISL_580313	hCoV-19/England/CAMC-9EC6A5/2020	ERS5144010	SAMEA7385859	ERR4668878	ERZ1930979
CAMC-9EC72A	EPI_ISL_580373	hCoV-19/England/CAMC-9EC72A/2020	ERS5144036	SAMEA7385885	ERR4668904	ERZ1930983
CAMC-A3F0FF	EPI_ISL_609798	hCoV-19/England/CAMC-A3F0FF/2020	ERS5267595	SAMEA7510970	ERR4786353	ERZ1945398
CAMC-A3F4D5	EPI_ISL_609604	hCoV-19/England/CAMC-A3F4D5/2020	ERS5267783	SAMEA7511158	ERR4786541	ERZ1945055
CAMC-A3FA00	EPI_ISL_609720	hCoV-19/England/CAMC-A3FA00/2020	ERS5267738	SAMEA7511113	ERR4786496	ERZ1945105
CAMC-A574E6	EPI_ISL_597243	hCoV-19/England/CAMC-A574E6/2020	ERS5250353	SAMEA7493705	ERR4764139	ERZ1936139
CAMC-A57EE8	EPI_ISL_597012	hCoV-19/England/CAMC-A57EE8/2020	ERS5250485	SAMEA7493837	ERR4764271	ERZ1935866
CAMC-A57F6D	EPI_ISL_597055	hCoV-19/England/CAMC-A57F6D/2020	ERS5250507	SAMEA7493859	ERR4764293	ERZ1935868
CAMC-A58245	EPI_ISL_596935	hCoV-19/England/CAMC-A58245/2020	ERS5250639	SAMEA7493991	ERR4764425	ERZ1935891
CAMC-A59156	EPI_ISL_596950	hCoV-19/England/CAMC-A59156/2020	ERS5250436	SAMEA7493788	ERR4764222	ERZ1935984
CAMC-A59499	EPI_ISL_597148	hCoV-19/England/CAMC-A59499/2020	ERS5250578	SAMEA7493930	ERR4764364	ERZ1936281
CAMC-A59587	EPI_ISL_597167	hCoV-19/England/CAMC-A59587/2020	ERS5250605	SAMEA7493957	ERR4764391	ERZ1936288
CAMC-A59C37	EPI_ISL_597437	hCoV-19/England/CAMC-A59C37/2020	ERS5250153	SAMEA7493504	ERR4763939	ERZ1936536
CAMC-A6489F	EPI_ISL_608997	hCoV-19/England/CAMC-A6489F/2020	ERS5268976	SAMEA7512352	ERR4787734	ERZ1944572
CAMC-A648AE	EPI_ISL_608446	hCoV-19/England/CAMC-A648AE/2020	ERS5268183	SAMEA7511558	ERR4786941	ERZ1944012
CAMC-A64923			ERS5268868	SAMEA7512244	ERR4787626
CAMC-A64AE4	EPI_ISL_608370	hCoV-19/England/CAMC-A64AE4/2020	ERS5268278	SAMEA7511653	ERR4787036	ERZ1943841
CAMC-A64D18	EPI_ISL_608472	hCoV-19/England/CAMC-A64D18/2020	ERS5268193	SAMEA7511568	ERR4786951	ERZ1944034
CAMC-A65069	EPI_ISL_608464	hCoV-19/England/CAMC-A65069/2020	ERS5268215	SAMEA7511590	ERR4786973	ERZ1944070
CAMC-A65078	EPI_ISL_608643	hCoV-19/England/CAMC-A65078/2020	ERS5268216	SAMEA7511591	ERR4786974	ERZ1944071
CAMC-A65087	EPI_ISL_608475	hCoV-19/England/CAMC-A65087/2020	ERS5268218	SAMEA7511593	ERR4786976	ERZ1944072
CAMC-A653D9	EPI_ISL_608480	hCoV-19/England/CAMC-A653D9/2020	ERS5268255	SAMEA7511630	ERR4787013	ERZ1944094
CAMC-A65588	EPI_ISL_608423	hCoV-19/England/CAMC-A65588/2020	ERS5268481	SAMEA7511857	ERR4787239	ERZ1943874
CAMC-A65685	EPI_ISL_608696	hCoV-19/England/CAMC-A65685/2020	ERS5268504	SAMEA7511880	ERR4787262	ERZ1944116
CAMC-A65746	EPI_ISL_637513	hCoV-19/England/CAMC-A65746/2020	ERS5334787		ERR4839519
CAMC-A658DA	EPI_ISL_608679	hCoV-19/England/CAMC-A658DA/2020	ERS5268456	SAMEA7511832	ERR4787214	ERZ1944124
CAMC-A65CED	EPI_ISL_637628	hCoV-19/England/CAMC-A65CED/2020	ERS5333913		ERR4838659
CAMC-A65EF6	EPI_ISL_627058	hCoV-19/England/CAMC-A65EF6/2020	ERS5296492		ERR4807602
CAMC-A66271	EPI_ISL_638008	hCoV-19/England/CAMC-A66271/2020	ERS5334542		ERR4839283
CAMC-A6661B	EPI_ISL_626774	hCoV-19/England/CAMC-A6661B/2020	ERS5295326		ERR4806397
CAMC-A66657	EPI_ISL_626723	hCoV-19/England/CAMC-A66657/2020	ERS5296185		ERR4807280
CAMC-A80DCB	EPI_ISL_610642	hCoV-19/England/CAMC-A80DCB/2020	ERS5273700	SAMEA7517215	ERR4792696	ERZ1945578
CAMC-A80DDA	EPI_ISL_610825	hCoV-19/England/CAMC-A80DDA/2020	ERS5273720	SAMEA7517235	ERR4792716	ERZ1945774
CAMC-A811CE	EPI_ISL_610866	hCoV-19/England/CAMC-A811CE/2020	ERS5273890	SAMEA7517405	ERR4792886	ERZ1945789
CAMC-A811DD	EPI_ISL_610800	hCoV-19/England/CAMC-A811DD/2020	ERS5273886	SAMEA7517401	ERR4792882	ERZ1945790
CAMC-A811FB	EPI_ISL_610762	hCoV-19/England/CAMC-A811FB/2020	ERS5273870	SAMEA7517385	ERR4792866	ERZ1945792
CAMC-A81216	EPI_ISL_610908	hCoV-19/England/CAMC-A81216/2020	ERS5273868	SAMEA7517383	ERR4792864	ERZ1945793
CAMC-A816DE	EPI_ISL_610870	hCoV-19/England/CAMC-A816DE/2020	ERS5273719	SAMEA7517234	ERR4792715	ERZ1945799
CAMC-A81726	EPI_ISL_610832	hCoV-19/England/CAMC-A81726/2020	ERS5273726	SAMEA7517241	ERR4792722	ERZ1945803
CAMC-A81D60	EPI_ISL_610727	hCoV-19/England/CAMC-A81D60/2020	ERS5273824	SAMEA7517339	ERR4792820	ERZ1945626
CAMC-A821DC	EPI_ISL_610698	hCoV-19/England/CAMC-A821DC/2020	ERS5273697	SAMEA7517212	ERR4792693	ERZ1945636
CAMC-A82C71	EPI_ISL_610853	hCoV-19/England/CAMC-A82C71/2020	ERS5273632	SAMEA7517147	ERR4792628	ERZ1945913
CAMC-A8301A	EPI_ISL_610721	hCoV-19/England/CAMC-A8301A/2020	ERS5273898	SAMEA7517413	ERR4792894	ERZ1945680
CAMC-AAF519	EPI_ISL_631080	hCoV-19/England/CAMC-AAF519/2020	ERS5313945	SAMEA7557304	ERR4824842	ERZ1948270
CAMC-AAF528	EPI_ISL_631094	hCoV-19/England/CAMC-AAF528/2020	ERS5313953	SAMEA7557312	ERR4824850	ERZ1948271
CAMC-AAF555	EPI_ISL_631180	hCoV-19/England/CAMC-AAF555/2020	ERS5313978	SAMEA7557337	ERR4824875	ERZ1948272
CAMC-AAF7D7	EPI_ISL_631038	hCoV-19/England/CAMC-AAF7D7/2020	ERS5314105	SAMEA7557465	ERR4825002	ERZ1948297
CAMC-AAF9FF	EPI_ISL_631135	hCoV-19/England/CAMC-AAF9FF/2020	ERS5314029	SAMEA7557388	ERR4824926	ERZ1948311
CAMC-AAFCF6			ERS5314770	SAMEA7558130	ERR4825667
CAMC-AAFD02			ERS5314772	SAMEA7558132	ERR4825669
CAMC-AAFD11			ERS5314765	SAMEA7558125	ERR4825662
CAMC-AAFD20			ERS5314763	SAMEA7558123	ERR4825660
CAMC-AAFD3F			ERS5314794	SAMEA7558154	ERR4825691
CAMC-AAFD8A			ERS5314647	SAMEA7558007	ERR4825544
CAMC-AAFDB7			ERS5314629	SAMEA7557989	ERR4825526
CAMC-AAFDC6			ERS5314652	SAMEA7558012	ERR4825549
CAMC-AAFDD5			ERS5314622	SAMEA7557982	ERR4825519
CAMC-AAFDE4			ERS5314657	SAMEA7558017	ERR4825554
CAMC-AAFDF3			ERS5314626	SAMEA7557986	ERR4825523
CAMC-AAFE0F			ERS5314655	SAMEA7558015	ERR4825552
CAMC-AAFE1E			ERS5314650	SAMEA7558010	ERR4825547
CAMC-AAFE2D			ERS5314624	SAMEA7557984	ERR4825521
CAMC-AAFE5A			ERS5314675	SAMEA7558035	ERR4825572
CAMC-AAFE69			ERS5314731	SAMEA7558091	ERR4825628
CAMC-AAFE87			ERS5314714	SAMEA7558074	ERR4825611
CAMC-AAFE96			ERS5314733	SAMEA7558093	ERR4825630
CAMC-AB02F0			ERS5314684	SAMEA7558044	ERR4825581
CAMC-AB1C1F			ERS5314389	SAMEA7557749	ERR4825286
CAMC-AB1C3D			ERS5314364	SAMEA7557724	ERR4825261
CAMC-AB1D49			ERS5314385	SAMEA7557745	ERR4825282
CAMC-AB1D58			ERS5314387	SAMEA7557747	ERR4825284
CAMC-AB204F			ERS5314299	SAMEA7557659	ERR4825196
CAMC-AEA62E	EPI_ISL_633292	hCoV-19/England/CAMC-AEA62E/2020	ERS5327400	SAMEA7570777	ERR4834832	ERZ1948487
CAMC-AEA63D	EPI_ISL_633177	hCoV-19/England/CAMC-AEA63D/2020	ERS5327394	SAMEA7570771	ERR4834826	ERZ1948488
CAMC-AEA64C	EPI_ISL_633344	hCoV-19/England/CAMC-AEA64C/2020	ERS5327398	SAMEA7570775	ERR4834830	ERZ1948720
CAMC-AEA8BF	EPI_ISL_633346	hCoV-19/England/CAMC-AEA8BF/2020	ERS5327571	SAMEA7570949	ERR4835003	ERZ1948733
CAMC-AEA8CE	EPI_ISL_633252	hCoV-19/England/CAMC-AEA8CE/2020	ERS5327574	SAMEA7570952	ERR4835006	ERZ1948513
CAMC-AEA8DD	EPI_ISL_633197	hCoV-19/England/CAMC-AEA8DD/2020	ERS5327569	SAMEA7570947	ERR4835001	ERZ1948514
CAMC-AEA8EC	EPI_ISL_633216	hCoV-19/England/CAMC-AEA8EC/2020	ERS5327550	SAMEA7570928	ERR4834982	ERZ1948515
CAMC-AEA8FB	EPI_ISL_633405	hCoV-19/England/CAMC-AEA8FB/2020	ERS5327572	SAMEA7570950	ERR4835004	ERZ1948734
CAMC-AEA907	EPI_ISL_633383	hCoV-19/England/CAMC-AEA907/2020	ERS5327546	SAMEA7570924	ERR4834978	ERZ1948735
CAMC-AEA916	EPI_ISL_633245	hCoV-19/England/CAMC-AEA916/2020	ERS5327549	SAMEA7570927	ERR4834981	ERZ1948516
CAMC-AEA943	EPI_ISL_633205	hCoV-19/England/CAMC-AEA943/2020	ERS5327547	SAMEA7570925	ERR4834979	ERZ1948519
CAMC-AEA952	EPI_ISL_633102	hCoV-19/England/CAMC-AEA952/2020	ERS5327545	SAMEA7570923	ERR4834977	ERZ1948520
CAMC-AEA961	EPI_ISL_633231	hCoV-19/England/CAMC-AEA961/2020	ERS5327544	SAMEA7570922	ERR4834976	ERZ1948521
CAMC-AEA970	EPI_ISL_633311	hCoV-19/England/CAMC-AEA970/2020	ERS5327568	SAMEA7570946	ERR4835000	ERZ1948736
CAMC-AEA98F	EPI_ISL_633248	hCoV-19/England/CAMC-AEA98F/2020	ERS5327543	SAMEA7570921	ERR4834975	ERZ1948522
CAMC-AEA99E	EPI_ISL_633164	hCoV-19/England/CAMC-AEA99E/2020	ERS5327528	SAMEA7570905	ERR4834960	ERZ1948523
CAMC-AEA9AD	EPI_ISL_633123	hCoV-19/England/CAMC-AEA9AD/2020	ERS5327566	SAMEA7570944	ERR4834998	ERZ1948524
CAMC-AEAB01	EPI_ISL_633163	hCoV-19/England/CAMC-AEAB01/2020	ERS5327609	SAMEA7570987	ERR4835041	ERZ1948536
CAMC-AEAE08	EPI_ISL_633214	hCoV-19/England/CAMC-AEAE08/2020	ERS5327473	SAMEA7570850	ERR4834905	ERZ1948566
CAMC-AEAE9F	EPI_ISL_633333	hCoV-19/England/CAMC-AEAE9F/2020	ERS5327505	SAMEA7570882	ERR4834937	ERZ1948761
CAMC-B07138	EPI_ISL_643689	hCoV-19/England/CAMC-B07138/2020	ERS5343706	SAMEA7585377	ERR4848305	ERZ1952056
CAMC-B07305	EPI_ISL_643970	hCoV-19/England/CAMC-B07305/2020	ERS5343629	SAMEA7585300	ERR4848228	ERZ1952337
CAMC-B078BB	EPI_ISL_643649	hCoV-19/England/CAMC-B078BB/2020	ERS5343852	SAMEA7585523	ERR4848451	ERZ1952077
CAMC-B07D25	EPI_ISL_643816	hCoV-19/England/CAMC-B07D25/2020	ERS5343878	SAMEA7585549	ERR4848477	ERZ1952431
CAMC-B07D34	EPI_ISL_643933	hCoV-19/England/CAMC-B07D34/2020	ERS5343857	SAMEA7585528	ERR4848456	ERZ1952432
CAMC-B080B2	EPI_ISL_649629	hCoV-19/England/CAMC-B080B2/2020	ERS5369077	SAMEA7610787	ERR4866274	ERZ1955743
CAMC-B08B75	EPI_ISL_643704	hCoV-19/England/CAMC-B08B75/2020	ERS5343903	SAMEA7585574	ERR4848502	ERZ1952181
CAMC-B08F1F	EPI_ISL_673164	hCoV-19/England/CAMC-B08F1F/2020	ERS5433951	SAMEA7676968	ERR4909969	ERZ1964441
CAMC-B08F2E	EPI_ISL_673214	hCoV-19/England/CAMC-B08F2E/2020	ERS5433947	SAMEA7676964	ERR4909965	ERZ1964442
CAMC-B0941F	EPI_ISL_673149	hCoV-19/England/CAMC-B0941F/2020	ERS5433722	SAMEA7676739	ERR4909740	ERZ1964245
CAMC-B09770	EPI_ISL_673184	hCoV-19/England/CAMC-B09770/2020	ERS5433973	SAMEA7676990	ERR4909991	ERZ1964460
CAMC-B09ED5	EPI_ISL_673219	hCoV-19/England/CAMC-B09ED5/2020	ERS5433931	SAMEA7676948	ERR4909949	ERZ1964495
CAMC-B09EF3	EPI_ISL_673110	hCoV-19/England/CAMC-B09EF3/2020	ERS5433926	SAMEA7676943	ERR4909944	ERZ1964358
CAMC-B09FC3	EPI_ISL_673139	hCoV-19/England/CAMC-B09FC3/2020	ERS5433774	SAMEA7676791	ERR4909792	ERZ1964368
CAMC-B0A8D6	EPI_ISL_643421	hCoV-19/England/CAMC-B0A8D6/2020	ERS5343930	SAMEA7585601	ERR4848529	ERZ1951834
CAMC-B0A8E5	EPI_ISL_643484	hCoV-19/England/CAMC-B0A8E5/2020	ERS5343907	SAMEA7585578	ERR4848506	ERZ1952188
CAMC-B0A8F4	EPI_ISL_643512	hCoV-19/England/CAMC-B0A8F4/2020	ERS5343913	SAMEA7585584	ERR4848512	ERZ1952189
CAMC-B0CC05	EPI_ISL_643627	hCoV-19/England/CAMC-B0CC05/2020	ERS5343981	SAMEA7585652	ERR4848580	ERZ1952295
CAMC-B0CC14	EPI_ISL_643426	hCoV-19/England/CAMC-B0CC14/2020	ERS5343979	SAMEA7585650	ERR4848578	ERZ1951933
CAMC-B20E9C	EPI_ISL_647533	hCoV-19/England/CAMC-B20E9C/2020	ERS5356707	SAMEA7598395	ERR4860084	ERZ1955010
CAMC-B20FD5	EPI_ISL_647463	hCoV-19/England/CAMC-B20FD5/2020	ERS5356930	SAMEA7598618	ERR4860307	ERZ1955019
CAMC-B21EF5	EPI_ISL_647370	hCoV-19/England/CAMC-B21EF5/2020	ERS5357044	SAMEA7598733	ERR4860421	ERZ1954732
CAMC-B3235C	EPI_ISL_659167	hCoV-19/England/CAMC-B3235C/2020	ERS5384773	SAMEA7626486	ERR4874506	ERZ1960586
CAMC-B32D30	EPI_ISL_659607	hCoV-19/England/CAMC-B32D30/2020	ERS5384564	SAMEA7626277	ERR4874297	ERZ1961133
CAMC-B32D4F	EPI_ISL_659447	hCoV-19/England/CAMC-B32D4F/2020	ERS5384560	SAMEA7626273	ERR4874293	ERZ1960890
CAMC-B32D5E	EPI_ISL_659537	hCoV-19/England/CAMC-B32D5E/2020	ERS5384562	SAMEA7626275	ERR4874295	ERZ1961134
CAMC-B32D8B	EPI_ISL_659507	hCoV-19/England/CAMC-B32D8B/2020	ERS5384542	SAMEA7626255	ERR4874275	ERZ1960892
CAMC-B3368F	EPI_ISL_659387	hCoV-19/England/CAMC-B3368F/2020	ERS5384808	SAMEA7626521	ERR4874541	ERZ1960953
CAMC-B33968	EPI_ISL_659160	hCoV-19/England/CAMC-B33968/2020	ERS5384859	SAMEA7626572	ERR4874592	ERZ1960706
CAMC-B339B3	EPI_ISL_659282	hCoV-19/England/CAMC-B339B3/2020	ERS5384967	SAMEA7626680	ERR4874700	ERZ1960964
CAMC-B349C1	EPI_ISL_659551	hCoV-19/England/CAMC-B349C1/2020	ERS5384547	SAMEA7626260	ERR4874280	ERZ1961231
CAMC-B369DE	EPI_ISL_645298	hCoV-19/England/CAMC-B369DE/2020	ERS5359079	SAMEA7600770	ERR4862456	ERZ1952656
CAMC-B374BE	EPI_ISL_645378	hCoV-19/England/CAMC-B374BE/2020	ERS5359049	SAMEA7600740	ERR4862426	ERZ1953035
CAMC-B54A04	EPI_ISL_658215	hCoV-19/England/CAMC-B54A04/2020	ERS5387002	SAMEA7629691	ERR4876687	ERZ1959885
CAMC-BBE8E0	EPI_ISL_704507	hCoV-19/England/CAMC-BBE8E0/2020	ERS5541009		ERR5076553
CAMC-BC1E51	EPI_ISL_704841	hCoV-19/England/CAMC-BC1E51/2020	ERS5466764	SAMEA7719380	ERR4988530	ERZ1970321
CAMC-C997ED	EPI_ISL_762015	hCoV-19/England/CAMC-C997ED/2020	ERS5510602	SAMEA7763344	ERR5041010	ERZ1980797
CAMC-CB7EB7	EPI_ISL_777747	hCoV-19/England/CAMC-CB7EB7/2020	ERS5517895	SAMEA7770649	ERR5054304	ERZ1989496
CAMC-D36945	EPI_ISL_798745	hCoV-19/England/CAMC-D36945/2020	ERS5602567	SAMEA7856092	ERR5176411	ERZ2026824
CAMC-D3D182	EPI_ISL_798319	hCoV-19/England/CAMC-D3D182/2020	ERS5601798	SAMEA7855322	ERR5175642	ERZ2025098
CAMC-E51521	EPI_ISL_811528	hCoV-19/England/CAMC-E51521/2021	ERS5605534	SAMEA7859063	ERR5179328	ERZ2033717
CAMC-F991BF	EPI_ISL_851226	hCoV-19/England/CAMC-F991BF/2021	ERS5612533	SAMEA7866071	ERR5186328	ERZ2047278
CAMC-F99261	EPI_ISL_851297	hCoV-19/England/CAMC-F99261/2021	ERS5612785	SAMEA7866323	ERR5186580	ERZ2047287
CAMC-F99270	EPI_ISL_851372	hCoV-19/England/CAMC-F99270/2021	ERS5612788	SAMEA7866326	ERR5186583	ERZ2047527
CAMC-F997BD	EPI_ISL_851379	hCoV-19/England/CAMC-F997BD/2021	ERS5612629	SAMEA7866167	ERR5186424	ERZ2047538
CAMC-F997DB	EPI_ISL_851332	hCoV-19/England/CAMC-F997DB/2021	ERS5612626	SAMEA7866164	ERR5186421	ERZ2047539
CAMC-F9A048	EPI_ISL_851160	hCoV-19/England/CAMC-F9A048/2021	ERS5612833	SAMEA7866371	ERR5186628	ERZ2047361
CAMC-F9C76F	EPI_ISL_851231	hCoV-19/England/CAMC-F9C76F/2021	ERS5612758	SAMEA7866296	ERR5186553	ERZ2047455
CAMC-FAFFE9	EPI_ISL_857584	hCoV-19/England/CAMC-FAFFE9/2021	ERS5613477	SAMEA7867016	ERR5187272	ERZ2048805
CAMC-FAFFF8	EPI_ISL_857774	hCoV-19/England/CAMC-FAFFF8/2021	ERS5613490	SAMEA7867029	ERR5187285	ERZ2048806
CAMC-FB004C	EPI_ISL_857654	hCoV-19/England/CAMC-FB004C/2021	ERS5613481	SAMEA7867020	ERR5187276	ERZ2048810
CAMC-FB0079	EPI_ISL_857689	hCoV-19/England/CAMC-FB0079/2021	ERS5613510	SAMEA7867049	ERR5187305	ERZ2048813
CAMC-FB052F	EPI_ISL_857860	hCoV-19/England/CAMC-FB052F/2021	ERS5613478	SAMEA7867017	ERR5187273	ERZ2049132
CAMC-FB057A	EPI_ISL_857570	hCoV-19/England/CAMC-FB057A/2021	ERS5613763	SAMEA7867303	ERR5187558	ERZ2048832
CAMC-FB05A7	EPI_ISL_857808	hCoV-19/England/CAMC-FB05A7/2021	ERS5613759	SAMEA7867299	ERR5187554	ERZ2048833
CAMC-FB05B6	EPI_ISL_857702	hCoV-19/England/CAMC-FB05B6/2021	ERS5613764	SAMEA7867304	ERR5187559	ERZ2048834
CAMC-FB05C5	EPI_ISL_857861	hCoV-19/England/CAMC-FB05C5/2021	ERS5613784	SAMEA7867324	ERR5187579	ERZ2049134
CAMC-FB062C	EPI_ISL_857729	hCoV-19/England/CAMC-FB062C/2021	ERS5613739	SAMEA7867279	ERR5187534	ERZ2048835
CAMC-FB06B3	EPI_ISL_857664	hCoV-19/England/CAMC-FB06B3/2021	ERS5613738	SAMEA7867278	ERR5187533	ERZ2048840
CAMC-FB11FD	EPI_ISL_857603	hCoV-19/England/CAMC-FB11FD/2021	ERS5613485	SAMEA7867024	ERR5187280	ERZ2048866
CAMC-FB23AB	EPI_ISL_857772	hCoV-19/England/CAMC-FB23AB/2021	ERS5613765	SAMEA7867305	ERR5187560	ERZ2048928
CAMC-FB3A2D	EPI_ISL_857701	hCoV-19/England/CAMC-FB3A2D/2021	ERS5613796	SAMEA7867336	ERR5187591	ERZ2048992
CAMC-FB4127	EPI_ISL_857695	hCoV-19/England/CAMC-FB4127/2021	ERS5613721	SAMEA7867261	ERR5187516	ERZ2049028
CAMC-FB4163	EPI_ISL_857661	hCoV-19/England/CAMC-FB4163/2021	ERS5613715	SAMEA7867255	ERR5187510	ERZ2049032
CAMC-FB42D9	EPI_ISL_857642	hCoV-19/England/CAMC-FB42D9/2021	ERS5613698	SAMEA7867238	ERR5187493	ERZ2049034
CAMC-FB42E8	EPI_ISL_857645	hCoV-19/England/CAMC-FB42E8/2021	ERS5613667	SAMEA7867207	ERR5187462	ERZ2049035
CAMC-FB4321	EPI_ISL_857599	hCoV-19/England/CAMC-FB4321/2021	ERS5613700	SAMEA7867240	ERR5187495	ERZ2049036
CAMC-FB4330	EPI_ISL_857818	hCoV-19/England/CAMC-FB4330/2021	ERS5613669	SAMEA7867209	ERR5187464	ERZ2049176
CAMC-FB434F	EPI_ISL_857604	hCoV-19/England/CAMC-FB434F/2021	ERS5613696	SAMEA7867236	ERR5187491	ERZ2049037
CAMC-FB435E	EPI_ISL_857852	hCoV-19/England/CAMC-FB435E/2021	ERS5613673	SAMEA7867213	ERR5187468	ERZ2049177
CAMC-FB436D	EPI_ISL_857682	hCoV-19/England/CAMC-FB436D/2021	ERS5613671	SAMEA7867211	ERR5187466	ERZ2049038
CAMC-FB437C	EPI_ISL_857562	hCoV-19/England/CAMC-FB437C/2021	ERS5613701	SAMEA7867241	ERR5187496	ERZ2049039
CAMC-FB438B	EPI_ISL_857553	hCoV-19/England/CAMC-FB438B/2021	ERS5613690	SAMEA7867230	ERR5187485	ERZ2048563
CAMC-FB439A	EPI_ISL_857819	hCoV-19/England/CAMC-FB439A/2021	ERS5613714	SAMEA7867254	ERR5187509	ERZ2049178
EXET-145912	EPI_ISL_1050333	hCoV-19/England/EXET-145912/2021	ERS5872039		ERR5404280
EXET-145B58	EPI_ISL_1050344	hCoV-19/England/EXET-145B58/2021	ERS5868373		ERR5400515
EXET-147594	EPI_ISL_1730155	hCoV-19/England/EXET-147594/2021	ERS6369512		ERR5874563
GSTT-210106BPBC81	EPI_ISL_2354835	hCoV-19/England/GSTT-210106BPBC81/2021	ERS6813515		ERR5991228
GSTT-210128AMBC47	EPI_ISL_2355170	hCoV-19/England/GSTT-210128AMBC47/2021	ERS6814039		ERR5991726
HSLL-1532F88	EPI_ISL_2006603	hCoV-19/England/HSLL-1532F88/2021	ERS6415686	SAMEA8731258	ERR5914435	ERZ2634734
HSLL-153F413
HSLL-153F413	EPI_ISL_2005566	hCoV-19/England/HSLL-153F413/2021
HSLL-153F431	EPI_ISL_2005354	hCoV-19/England/HSLL-153F431/2021
HSLL-153F431
HSLL-1552526	EPI_ISL_2022575	hCoV-19/England/HSLL-1552526/2021	ERS6423303	SAMEA8743723	ERR5920062	ERZ2636183
HSLL-155A755	EPI_ISL_2080428	hCoV-19/England/HSLL-155A755/2021	ERS6426302	SAMEA8746726	ERR5922895	ERZ2636815
HSLL-155A764	EPI_ISL_2080426	hCoV-19/England/HSLL-155A764/2021	ERS6426303	SAMEA8746727	ERR5922896	ERZ2636816
HSLL-155A773	EPI_ISL_2080397	hCoV-19/England/HSLL-155A773/2021	ERS6426304	SAMEA8746728	ERR5922897	ERZ2636817
HSLL-155AA6B	EPI_ISL_2080437	hCoV-19/England/HSLL-155AA6B/2021	ERS6426213	SAMEA8746637	ERR5922806	ERZ2636840
HSLL-155AA89	EPI_ISL_2080381	hCoV-19/England/HSLL-155AA89/2021	ERS6426220	SAMEA8746644	ERR5922813	ERZ2636842
HSLL-15979B0	EPI_ISL_2253341	hCoV-19/England/HSLL-15979B0/2021	ERS6687660	SAMEA9004955	ERR5966783	ERZ2652400
HSLL-15AE53A	EPI_ISL_2347968	hCoV-19/England/HSLL-15AE53A/2021	ERS6819471	SAMEA9093328	ERR5997605	ERZ2657848
HSLL-15AE549	EPI_ISL_2347956	hCoV-19/England/HSLL-15AE549/2021	ERS6819500	SAMEA9093356	ERR5997634	ERZ2657849
HSLL-15B4698	EPI_ISL_2347373	hCoV-19/England/HSLL-15B4698/2021	ERS6818933	SAMEA9092790	ERR5997067	ERZ2657289
HSLL-15B47D1	EPI_ISL_2347353	hCoV-19/England/HSLL-15B47D1/2021	ERS6818883	SAMEA9092740	ERR5997017	ERZ2657300
HSLL-15BA8D8	EPI_ISL_2447343	hCoV-19/England/HSLL-15BA8D8/2021	ERS6866457	SAMEA9141663	ERR6038507	ERZ2675533
HSLL-15BA911	EPI_ISL_2447237	hCoV-19/England/HSLL-15BA911/2021	ERS6866459	SAMEA9141667	ERR6038509	ERZ2675537
HSLL-15D2139	EPI_ISL_2394784	hCoV-19/England/HSLL-15D2139/2021	ERS6831937	SAMEA9117494	ERR6009761	ERZ2667459
HSLL-15E7D88	EPI_ISL_2436415	hCoV-19/England/HSLL-15E7D88/2021	ERS6863625	SAMEA9138828	ERR6035675	ERZ2672232
HSLL-15E7EB2	EPI_ISL_2436484	hCoV-19/England/HSLL-15E7EB2/2021	ERS6863687	SAMEA9138891	ERR6035737	ERZ2672499
HSLL-15F14C2	EPI_ISL_2447632	hCoV-19/England/HSLL-15F14C2/2021	ERS6866705	SAMEA9141912	ERR6038755	ERZ2675872
HSLL-15FAEDA	EPI_ISL_2513976	hCoV-19/England/HSLL-15FAEDA/2021	ERS6941582	SAMEA9218778	ERR6073471	ERZ2710596
HSLL-15FAFE6	EPI_ISL_2513948	hCoV-19/England/HSLL-15FAFE6/2021	ERS6941557	SAMEA9218751	ERR6073446	ERZ2710613
LOND-12DCA0A	EPI_ISL_865646	hCoV-19/England/LOND-12DCA0A/2021	ERS5661652		ERR5225255	ERZ2810965
LOND-12F11CE	EPI_ISL_1104672	hCoV-19/England/LOND-12F11CE/2020	ERS5859436		ERR5396765	ERZ2811670
LOND-1324A02	EPI_ISL_920372	hCoV-19/England/LOND-1324A02/2020	ERS5662831		ERR5226354
LOND-1358C0F	EPI_ISL_7770788	hCoV-19/England/LOND-1358C0F/2020	ERS10314490		ERR8232941
MILK-10280D2	EPI_ISL_873602	hCoV-19/England/MILK-10280D2/2021	ERS5617516	SAMEA7871061	ERR5191330	ERZ2052897
MILK-10281B1	EPI_ISL_873557	hCoV-19/England/MILK-10281B1/2021	ERS5617512	SAMEA7871057	ERR5191326	ERZ2052904
MILK-102E2B8	EPI_ISL_873553	hCoV-19/England/MILK-102E2B8/2021	ERS5617338	SAMEA7870882	ERR5191152	ERZ2052987
MILK-102F651	EPI_ISL_880613	hCoV-19/England/MILK-102F651/2021	ERS5624722	SAMEA7877475	ERR5197068	ERZ2057137
MILK-102F67F	EPI_ISL_880826	hCoV-19/England/MILK-102F67F/2021	ERS5624700	SAMEA7877453	ERR5197046	ERZ2057375
MILK-10372BC	EPI_ISL_920897	hCoV-19/England/MILK-10372BC/2021	ERS5741013		ERR5288819
MILK-10372E9	EPI_ISL_920899	hCoV-19/England/MILK-10372E9/2021	ERS5743322		ERR5291540
MILK-104D63F	EPI_ISL_878778	hCoV-19/England/MILK-104D63F/2021	ERS5625394	SAMEA7878148	ERR5197740	ERZ2055541
MILK-104D65D	EPI_ISL_879055	hCoV-19/England/MILK-104D65D/2021	ERS5625392	SAMEA7878146	ERR5197738	ERZ2055810
MILK-1083D92	EPI_ISL_909074	hCoV-19/England/MILK-1083D92/2021	ERS5669736	SAMEA7982450	ERR5232623	ERZ2062885
MILK-1083DFC	EPI_ISL_908975	hCoV-19/England/MILK-1083DFC/2021	ERS5669740	SAMEA7982454	ERR5232627	ERZ2062886
MILK-1088B2A	EPI_ISL_909201	hCoV-19/England/MILK-1088B2A/2021	ERS5669880	SAMEA7982594	ERR5232767	ERZ2063125
MILK-1088B48	EPI_ISL_909129	hCoV-19/England/MILK-1088B48/2021	ERS5669903	SAMEA7982617	ERR5232790	ERZ2062918
MILK-1088B66	EPI_ISL_909179	hCoV-19/England/MILK-1088B66/2021	ERS5669907	SAMEA7982621	ERR5232794	ERZ2063126
MILK-108B3E3	EPI_ISL_993333	hCoV-19/England/MILK-108B3E3/2021	ERS5761284	SAMEA8074149	ERR5305043	ERZ2089541
MILK-108B3F2	EPI_ISL_993090	hCoV-19/England/MILK-108B3F2/2021	ERS5761286	SAMEA8074151	ERR5305045	ERZ2089353
MILK-108B486	EPI_ISL_993210	hCoV-19/England/MILK-108B486/2021	ERS5761048	SAMEA8073913	ERR5304807	ERZ2089357
MILK-108B84E	EPI_ISL_993260	hCoV-19/England/MILK-108B84E/2021	ERS5761203	SAMEA8074068	ERR5304962	ERZ2089568
MILK-108B88A	EPI_ISL_993265	hCoV-19/England/MILK-108B88A/2021	ERS5761231	SAMEA8074096	ERR5304990	ERZ2089569
MILK-108B8A8	EPI_ISL_993124	hCoV-19/England/MILK-108B8A8/2021	ERS5761239	SAMEA8074104	ERR5304998	ERZ2089378
MILK-108B8B7	EPI_ISL_993387	hCoV-19/England/MILK-108B8B7/2021	ERS5761237	SAMEA8074102	ERR5304996	ERZ2089570
MILK-108B8C6	EPI_ISL_993220	hCoV-19/England/MILK-108B8C6/2021	ERS5761187	SAMEA8074052	ERR5304946	ERZ2089379
MILK-108B8D5	EPI_ISL_993253	hCoV-19/England/MILK-108B8D5/2021	ERS5761235	SAMEA8074100	ERR5304994	ERZ2089380
MILK-108B8E4	EPI_ISL_993193	hCoV-19/England/MILK-108B8E4/2021	ERS5761207	SAMEA8074072	ERR5304966	ERZ2089381
MILK-108B8F3	EPI_ISL_993151	hCoV-19/England/MILK-108B8F3/2021	ERS5761233	SAMEA8074098	ERR5304992	ERZ2089382
MILK-108BADF	EPI_ISL_993103	hCoV-19/England/MILK-108BADF/2021	ERS5761311	SAMEA8074177	ERR5305070	ERZ2089391
MILK-108BB45	EPI_ISL_993268	hCoV-19/England/MILK-108BB45/2021	ERS5761175	SAMEA8074040	ERR5304934	ERZ2089578
MILK-108BB54	EPI_ISL_993250	hCoV-19/England/MILK-108BB54/2021	ERS5761156	SAMEA8074021	ERR5304915	ERZ2089395
MILK-108BB63	EPI_ISL_993322	hCoV-19/England/MILK-108BB63/2021	ERS5761184	SAMEA8074049	ERR5304943	ERZ2089579
MILK-108BB81	EPI_ISL_993304	hCoV-19/England/MILK-108BB81/2021	ERS5761159	SAMEA8074024	ERR5304918	ERZ2089580
MILK-108BB90	EPI_ISL_993228	hCoV-19/England/MILK-108BB90/2021	ERS5761179	SAMEA8074044	ERR5304938	ERZ2089397
MILK-108C4B2	EPI_ISL_993188	hCoV-19/England/MILK-108C4B2/2021	ERS5761262	SAMEA8074127	ERR5305021	ERZ2089398
MILK-108C4FE	EPI_ISL_993142	hCoV-19/England/MILK-108C4FE/2021	ERS5761243	SAMEA8074108	ERR5305002	ERZ2089400
MILK-108C546	EPI_ISL_993173	hCoV-19/England/MILK-108C546/2021	ERS5761269	SAMEA8074134	ERR5305028	ERZ2089403
MILK-108C995	EPI_ISL_993376	hCoV-19/England/MILK-108C995/2021	ERS5761289	SAMEA8074154	ERR5305048	ERZ2089586
MILK-108C9B3	EPI_ISL_993159	hCoV-19/England/MILK-108C9B3/2021	ERS5761294	SAMEA8074159	ERR5305053	ERZ2089405
MILK-108C9D1	EPI_ISL_993107	hCoV-19/England/MILK-108C9D1/2021	ERS5761291	SAMEA8074156	ERR5305050	ERZ2089406
MILK-10AE2A1	EPI_ISL_993514	hCoV-19/England/MILK-10AE2A1/2021	ERS5760198	SAMEA8073062	ERR5303957	ERZ2089852
MILK-10AE335	EPI_ISL_993392	hCoV-19/England/MILK-10AE335/2021	ERS5761090	SAMEA8073955	ERR5304849	ERZ2089630
MILK-10AE344	EPI_ISL_993273	hCoV-19/England/MILK-10AE344/2021	ERS5761142	SAMEA8074007	ERR5304901	ERZ2089631
MILK-10AE53F	EPI_ISL_993293	hCoV-19/England/MILK-10AE53F/2021	ERS5761252	SAMEA8074117	ERR5305011	ERZ2089641
MILK-10AE739	EPI_ISL_909160	hCoV-19/England/MILK-10AE739/2021	ERS5670064	SAMEA7982779	ERR5232951	ERZ2063136
MILK-10AE766	EPI_ISL_909224	hCoV-19/England/MILK-10AE766/2021	ERS5670062	SAMEA7982777	ERR5232949	ERZ2063138
MILK-10AE775	EPI_ISL_909059	hCoV-19/England/MILK-10AE775/2021	ERS5670030	SAMEA7982745	ERR5232917	ERZ2062947
MILK-10AE784	EPI_ISL_909252	hCoV-19/England/MILK-10AE784/2021	ERS5670032	SAMEA7982747	ERR5232919	ERZ2063139
MILK-10AE7B1	EPI_ISL_909226	hCoV-19/England/MILK-10AE7B1/2021	ERS5670052	SAMEA7982767	ERR5232939	ERZ2063141
MILK-10AE7C0	EPI_ISL_908939	hCoV-19/England/MILK-10AE7C0/2021	ERS5670034	SAMEA7982749	ERR5232921	ERZ2062949
MILK-10AEF13	EPI_ISL_993444	hCoV-19/England/MILK-10AEF13/2021	ERS5759829	SAMEA8072667	ERR5303874	ERZ2089673
MILK-10AEF9B	EPI_ISL_993580	hCoV-19/England/MILK-10AEF9B/2021	ERS5759835	SAMEA8072674	ERR5303880	ERZ2089901
MILK-10AF079	EPI_ISL_993346	hCoV-19/England/MILK-10AF079/2021	ERS5761282	SAMEA8074147	ERR5305041	ERZ2089680
MILK-10AF097	EPI_ISL_993118	hCoV-19/England/MILK-10AF097/2021	ERS5761280	SAMEA8074145	ERR5305039	ERZ2089446
MILK-10AF0B5	EPI_ISL_993310	hCoV-19/England/MILK-10AF0B5/2021	ERS5761278	SAMEA8074143	ERR5305037	ERZ2089683
MILK-10AF0D3	EPI_ISL_909195	hCoV-19/England/MILK-10AF0D3/2021	ERS5669920	SAMEA7982634	ERR5232807	ERZ2063155
MILK-10AF0E2	EPI_ISL_909016	hCoV-19/England/MILK-10AF0E2/2021	ERS5669915	SAMEA7982629	ERR5232802	ERZ2062977
MILK-10AF0F1	EPI_ISL_909132	hCoV-19/England/MILK-10AF0F1/2021	ERS5669944	SAMEA7982658	ERR5232831	ERZ2062978
MILK-10AF10D	EPI_ISL_909186	hCoV-19/England/MILK-10AF10D/2021	ERS5669917	SAMEA7982631	ERR5232804	ERZ2063156
MILK-10AF11C	EPI_ISL_909181	hCoV-19/England/MILK-10AF11C/2021	ERS5669941	SAMEA7982655	ERR5232828	ERZ2063157
MILK-10AF12B	EPI_ISL_909215	hCoV-19/England/MILK-10AF12B/2021	ERS5669938	SAMEA7982652	ERR5232825	ERZ2063158
MILK-10AF149	EPI_ISL_909197	hCoV-19/England/MILK-10AF149/2021	ERS5669936	SAMEA7982650	ERR5232823	ERZ2063159
MILK-10AF158	EPI_ISL_909245	hCoV-19/England/MILK-10AF158/2021	ERS5669939	SAMEA7982653	ERR5232826	ERZ2063160
MILK-10B17E8	EPI_ISL_993629	hCoV-19/England/MILK-10B17E8/2021	ERS5760301	SAMEA8073165	ERR5304060	ERZ2089928
MILK-10B1812	EPI_ISL_993686	hCoV-19/England/MILK-10B1812/2021	ERS5760297	SAMEA8073161	ERR5304056	ERZ2089930
MILK-10CE241	EPI_ISL_909315	hCoV-19/England/MILK-10CE241/2021	ERS5651206	SAMEA7964061	ERR5214835	ERZ2063181
MILK-10CE250	EPI_ISL_909472	hCoV-19/England/MILK-10CE250/2021	ERS5651178	SAMEA7964033	ERR5214807	ERZ2063434
MILK-10CE28D	EPI_ISL_909395	hCoV-19/England/MILK-10CE28D/2021	ERS5651183	SAMEA7964038	ERR5214812	ERZ2063183
MILK-10CE29C	EPI_ISL_909498	hCoV-19/England/MILK-10CE29C/2021	ERS5651174	SAMEA7964029	ERR5214803	ERZ2063436
MILK-10CE2BA	EPI_ISL_909494	hCoV-19/England/MILK-10CE2BA/2021	ERS5651205	SAMEA7964060	ERR5214834	ERZ2063437
MILK-10CE2C9	EPI_ISL_909527	hCoV-19/England/MILK-10CE2C9/2021	ERS5651187	SAMEA7964042	ERR5214816	ERZ2063438
MILK-10CE2D8	EPI_ISL_909442	hCoV-19/England/MILK-10CE2D8/2021	ERS5651210	SAMEA7964065	ERR5214839	ERZ2063439
MILK-10CE2E7	EPI_ISL_909261	hCoV-19/England/MILK-10CE2E7/2021	ERS5651181	SAMEA7964036	ERR5214810	ERZ2063185
MILK-10CE2F6	EPI_ISL_909455	hCoV-19/England/MILK-10CE2F6/2021	ERS5651185	SAMEA7964040	ERR5214814	ERZ2063440
MILK-10CE311	EPI_ISL_909500	hCoV-19/England/MILK-10CE311/2021	ERS5651203	SAMEA7964058	ERR5214832	ERZ2063442
MILK-10CE34E	EPI_ISL_909433	hCoV-19/England/MILK-10CE34E/2021	ERS5651157	SAMEA7964012	ERR5214786	ERZ2063443
MILK-10CE35D	EPI_ISL_909434	hCoV-19/England/MILK-10CE35D/2021	ERS5651208	SAMEA7964063	ERR5214837	ERZ2063444
MILK-10D4A40	EPI_ISL_909263	hCoV-19/England/MILK-10D4A40/2021	ERS5651038	SAMEA7963892	ERR5214667	ERZ2063207
MILK-10D4AD7	EPI_ISL_909474	hCoV-19/England/MILK-10D4AD7/2021	ERS5651042	SAMEA7963896	ERR5214671	ERZ2063466
MILK-10D4F6F	EPI_ISL_909269	hCoV-19/England/MILK-10D4F6F/2021	ERS5651072	SAMEA7963927	ERR5214701	ERZ2063212
MILK-10D4F8D	EPI_ISL_909449	hCoV-19/England/MILK-10D4F8D/2021	ERS5651074	SAMEA7963929	ERR5214703	ERZ2063474
MILK-10D4F9C	EPI_ISL_909502	hCoV-19/England/MILK-10D4F9C/2021	ERS5651063	SAMEA7963917	ERR5214692	ERZ2063475
MILK-10D4FAB	EPI_ISL_909335	hCoV-19/England/MILK-10D4FAB/2021	ERS5651070	SAMEA7963925	ERR5214699	ERZ2063213
MILK-10D4FBA	EPI_ISL_909517	hCoV-19/England/MILK-10D4FBA/2021	ERS5651065	SAMEA7963920	ERR5214694	ERZ2063476
MILK-10D4FC9	EPI_ISL_909521	hCoV-19/England/MILK-10D4FC9/2021	ERS5651067	SAMEA7963922	ERR5214696	ERZ2063477
MILK-10D4FE7	EPI_ISL_909310	hCoV-19/England/MILK-10D4FE7/2021	ERS5651068	SAMEA7963923	ERR5214697	ERZ2063214
MILK-10D4FF6	EPI_ISL_909563	hCoV-19/England/MILK-10D4FF6/2021	ERS5651050	SAMEA7963904	ERR5214679	ERZ2063479
MILK-10D5001	EPI_ISL_909519	hCoV-19/England/MILK-10D5001/2021	ERS5651088	SAMEA7963943	ERR5214717	ERZ2063480
MILK-10D5010	EPI_ISL_909523	hCoV-19/England/MILK-10D5010/2021	ERS5651052	SAMEA7963906	ERR5214681	ERZ2063481
MILK-10D5BD3	EPI_ISL_909566	hCoV-19/England/MILK-10D5BD3/2021	ERS5651125	SAMEA7963980	ERR5214754	ERZ2063482
MILK-10D5BF1	EPI_ISL_909427	hCoV-19/England/MILK-10D5BF1/2021	ERS5651146	SAMEA7964001	ERR5214775	ERZ2063483
MILK-110C1D0	EPI_ISL_991499	hCoV-19/England/MILK-110C1D0/2021	ERS5762966	SAMEA8075834	ERR5306725	ERZ2087019
MILK-110C914	EPI_ISL_991409	hCoV-19/England/MILK-110C914/2021	ERS5763012	SAMEA8075880	ERR5306771	ERZ2087031
MILK-110C923	EPI_ISL_991489	hCoV-19/England/MILK-110C923/2021	ERS5763014	SAMEA8075882	ERR5306773	ERZ2087032
MILK-110C9BA	EPI_ISL_991475	hCoV-19/England/MILK-110C9BA/2021	ERS5763015	SAMEA8075883	ERR5306774	ERZ2087038
MILK-110DBFF	EPI_ISL_991377	hCoV-19/England/MILK-110DBFF/2021	ERS5763028	SAMEA8075896	ERR5306787	ERZ2086885
MILK-110DC47	EPI_ISL_991531	hCoV-19/England/MILK-110DC47/2021	ERS5763026	SAMEA8075894	ERR5306785	ERZ2087054
MILK-112ED3E	EPI_ISL_932307	hCoV-19/England/MILK-112ED3E/2021	ERS5681933	SAMEA7994663	ERR5245709	ERZ2066998
MILK-112ED5C	EPI_ISL_932374	hCoV-19/England/MILK-112ED5C/2021	ERS5681902	SAMEA7994632	ERR5245678	ERZ2067000
MILK-112F25C	EPI_ISL_932339	hCoV-19/England/MILK-112F25C/2021	ERS5682061	SAMEA7994792	ERR5245837	ERZ2067014
MILK-1134EE7	EPI_ISL_932631	hCoV-19/England/MILK-1134EE7/2021	ERS5681248	SAMEA7993978	ERR5245023	ERZ2067254
MILK-1134F3F	EPI_ISL_932719	hCoV-19/England/MILK-1134F3F/2021	ERS5681266	SAMEA7993996	ERR5245041	ERZ2067258
MILK-1134F4E	EPI_ISL_932681	hCoV-19/England/MILK-1134F4E/2021	ERS5681270	SAMEA7994000	ERR5245045	ERZ2067259
MILK-1137AFF	EPI_ISL_932585	hCoV-19/England/MILK-1137AFF/2021	ERS5681344	SAMEA7994074	ERR5245119	ERZ2067281
MILK-1137B1A	EPI_ISL_932639	hCoV-19/England/MILK-1137B1A/2021	ERS5681370	SAMEA7994100	ERR5245145	ERZ2067282
MILK-1137B38	EPI_ISL_932823	hCoV-19/England/MILK-1137B38/2021	ERS5681365	SAMEA7994095	ERR5245140	ERZ2067508
MILK-1150A3C	EPI_ISL_937902	hCoV-19/England/MILK-1150A3C/2021	ERS5706487	SAMEA8019260	ERR5279749	ERZ2068508
MILK-1150C45	EPI_ISL_937894	hCoV-19/England/MILK-1150C45/2021	ERS5706513	SAMEA8019286	ERR5279775	ERZ2068516
MILK-1150D8E	EPI_ISL_939103	hCoV-19/England/MILK-1150D8E/2021	ERS5696110	SAMEA8008869	ERR5271111	ERZ2069481
MILK-1150D9D	EPI_ISL_939264	hCoV-19/England/MILK-1150D9D/2021	ERS5696108	SAMEA8008867	ERR5271109	ERZ2069725
MILK-1151039	EPI_ISL_939088	hCoV-19/England/MILK-1151039/2021	ERS5696221	SAMEA8008981	ERR5271222	ERZ2069491
MILK-1151172	EPI_ISL_939170	hCoV-19/England/MILK-1151172/2021	ERS5696179	SAMEA8008939	ERR5271180	ERZ2069749
MILK-11511AF	EPI_ISL_939014	hCoV-19/England/MILK-11511AF/2021	ERS5696198	SAMEA8008958	ERR5271199	ERZ2069500
MILK-11511BE	EPI_ISL_939055	hCoV-19/England/MILK-11511BE/2021	ERS5696196	SAMEA8008956	ERR5271197	ERZ2069501
MILK-11512D9	EPI_ISL_939018	hCoV-19/England/MILK-11512D9/2021	ERS5696255	SAMEA8009015	ERR5271256	ERZ2069508
MILK-11512E8	EPI_ISL_939222	hCoV-19/England/MILK-11512E8/2021	ERS5696257	SAMEA8009017	ERR5271258	ERZ2069761
MILK-1151691	EPI_ISL_938944	hCoV-19/England/MILK-1151691/2021	ERS5696227	SAMEA8008987	ERR5271228	ERZ2069534
MILK-11516A0	EPI_ISL_938993	hCoV-19/England/MILK-11516A0/2021	ERS5696258	SAMEA8009018	ERR5271259	ERZ2069535
MILK-11516EC	EPI_ISL_939260	hCoV-19/England/MILK-11516EC/2021	ERS5696250	SAMEA8009010	ERR5271251	ERZ2069780
MILK-11516FB	EPI_ISL_939221	hCoV-19/England/MILK-11516FB/2021	ERS5696256	SAMEA8009016	ERR5271257	ERZ2069781
MILK-1151743	EPI_ISL_939058	hCoV-19/England/MILK-1151743/2021	ERS5696276	SAMEA8009036	ERR5271277	ERZ2069539
MILK-1151761	EPI_ISL_939153	hCoV-19/England/MILK-1151761/2021	ERS5696261	SAMEA8009021	ERR5271262	ERZ2069784
MILK-115179E	EPI_ISL_939278	hCoV-19/England/MILK-115179E/2021	ERS5696395	SAMEA8009155	ERR5271396	ERZ2069785
MILK-1151AC2	EPI_ISL_939301	hCoV-19/England/MILK-1151AC2/2021	ERS5696541	SAMEA8009301	ERR5271542	ERZ2069806
MILK-1151B56	EPI_ISL_939359	hCoV-19/England/MILK-1151B56/2021	ERS5696424	SAMEA8009184	ERR5271425	ERZ2069808
MILK-1151B65	EPI_ISL_939585	hCoV-19/England/MILK-1151B65/2021	ERS5696421	SAMEA8009181	ERR5271422	ERZ2070001
MILK-1151B74	EPI_ISL_939542	hCoV-19/England/MILK-1151B74/2021	ERS5696422	SAMEA8009182	ERR5271423	ERZ2070002
MILK-1151BB0	EPI_ISL_939581	hCoV-19/England/MILK-1151BB0/2021	ERS5696496	SAMEA8009256	ERR5271497	ERZ2070005
MILK-1151C62	EPI_ISL_939528	hCoV-19/England/MILK-1151C62/2021	ERS5696480	SAMEA8009240	ERR5271481	ERZ2070012
MILK-1151CCC	EPI_ISL_939547	hCoV-19/England/MILK-1151CCC/2021	ERS5696479	SAMEA8009239	ERR5271480	ERZ2070014
MILK-1151D23	EPI_ISL_939356	hCoV-19/England/MILK-1151D23/2021	ERS5696386	SAMEA8009146	ERR5271387	ERZ2069813
MILK-115201A	EPI_ISL_938002	hCoV-19/England/MILK-115201A/2021	ERS5706257	SAMEA8019030	ERR5279519	ERZ2068544
MILK-11520CF	EPI_ISL_937961	hCoV-19/England/MILK-11520CF/2021	ERS5706341	SAMEA8019114	ERR5279603	ERZ2068552
MILK-11520FC	EPI_ISL_938030	hCoV-19/England/MILK-11520FC/2021	ERS5706314	SAMEA8019087	ERR5279576	ERZ2068555
MILK-1152171	EPI_ISL_937915	hCoV-19/England/MILK-1152171/2021	ERS5706336	SAMEA8019109	ERR5279598	ERZ2068560
MILK-11533F2	EPI_ISL_938056	hCoV-19/England/MILK-11533F2/2021	ERS5706442	SAMEA8019215	ERR5279704	ERZ2068676
MILK-11536DB	EPI_ISL_939483	hCoV-19/England/MILK-11536DB/2021	ERS5696540	SAMEA8009300	ERR5271541	ERZ2070057
MILK-1153732	EPI_ISL_939462	hCoV-19/England/MILK-1153732/2021	ERS5696559	SAMEA8009319	ERR5271560	ERZ2070062
MILK-115378D	EPI_ISL_939428	hCoV-19/England/MILK-115378D/2021	ERS5696530	SAMEA8009290	ERR5271531	ERZ2070065
MILK-11537C9	EPI_ISL_939481	hCoV-19/England/MILK-11537C9/2021	ERS5696536	SAMEA8009296	ERR5271537	ERZ2070069
MILK-11537F6	EPI_ISL_939281	hCoV-19/England/MILK-11537F6/2021	ERS5696542	SAMEA8009302	ERR5271543	ERZ2069832
MILK-1153A93	EPI_ISL_939049	hCoV-19/England/MILK-1153A93/2021	ERS5696041	SAMEA8008800	ERR5271042	ERZ2069553
MILK-1153AA2	EPI_ISL_939155	hCoV-19/England/MILK-1153AA2/2021	ERS5696049	SAMEA8008808	ERR5271050	ERZ2069843
MILK-1153AB1	EPI_ISL_938950	hCoV-19/England/MILK-1153AB1/2021	ERS5696043	SAMEA8008802	ERR5271044	ERZ2069554
MILK-1153AC0	EPI_ISL_939143	hCoV-19/England/MILK-1153AC0/2021	ERS5696064	SAMEA8008823	ERR5271065	ERZ2069844
MILK-1153AEE	EPI_ISL_939265	hCoV-19/England/MILK-1153AEE/2021	ERS5696047	SAMEA8008806	ERR5271048	ERZ2069845
MILK-1153AFD	EPI_ISL_939168	hCoV-19/England/MILK-1153AFD/2021	ERS5696045	SAMEA8008804	ERR5271046	ERZ2069846
MILK-115ADFD	EPI_ISL_938990	hCoV-19/England/MILK-115ADFD/2021	ERS5696348	SAMEA8009108	ERR5271349	ERZ2069628
MILK-115AE18	EPI_ISL_939198	hCoV-19/England/MILK-115AE18/2021	ERS5696353	SAMEA8009113	ERR5271354	ERZ2069924
MILK-115AE27	EPI_ISL_939081	hCoV-19/England/MILK-115AE27/2021	ERS5696356	SAMEA8009116	ERR5271357	ERZ2069629
MILK-115B21B	EPI_ISL_938963	hCoV-19/England/MILK-115B21B/2021	ERS5696295	SAMEA8009055	ERR5271296	ERZ2069630
MILK-116814B	EPI_ISL_938886	hCoV-19/England/MILK-116814B/2021	ERS5697171	SAMEA8009932	ERR5272172	ERZ2069647
MILK-1168178	EPI_ISL_938783	hCoV-19/England/MILK-1168178/2021	ERS5697160	SAMEA8009921	ERR5272161	ERZ2069248
MILK-1169ECB	EPI_ISL_938909	hCoV-19/England/MILK-1169ECB/2021	ERS5697057	SAMEA8009818	ERR5272058	ERZ2069662
MILK-1169EF8	EPI_ISL_938674	hCoV-19/England/MILK-1169EF8/2021	ERS5697063	SAMEA8009824	ERR5272064	ERZ2069290
MILK-1169F04	EPI_ISL_938653	hCoV-19/England/MILK-1169F04/2021	ERS5697059	SAMEA8009820	ERR5272060	ERZ2069291
MILK-1169F22	EPI_ISL_948135	hCoV-19/England/MILK-1169F22/2021	ERS5697766	SAMEA8010528	ERR5272767	ERZ2073522
MILK-116AFF4	EPI_ISL_938606	hCoV-19/England/MILK-116AFF4/2021	ERS5697263	SAMEA8010024	ERR5272264	ERZ2069327
MILK-116C2AE	EPI_ISL_938784	hCoV-19/England/MILK-116C2AE/2021	ERS5697236	SAMEA8009997	ERR5272237	ERZ2069377
MILK-116C2CC	EPI_ISL_938833	hCoV-19/England/MILK-116C2CC/2021	ERS5697240	SAMEA8010001	ERR5272241	ERZ2069379
MILK-116C314	EPI_ISL_938615	hCoV-19/England/MILK-116C314/2021	ERS5697264	SAMEA8010025	ERR5272265	ERZ2069380
MILK-116C332	EPI_ISL_938625	hCoV-19/England/MILK-116C332/2021	ERS5697260	SAMEA8010021	ERR5272261	ERZ2069382
MILK-117C6AF	EPI_ISL_947392	hCoV-19/England/MILK-117C6AF/2021	ERS5698713	SAMEA8011476	ERR5273714	ERZ2072621
MILK-11807C3	EPI_ISL_947258	hCoV-19/England/MILK-11807C3/2021	ERS5698640	SAMEA8011403	ERR5273641	ERZ2072679
MILK-11807F0	EPI_ISL_947112	hCoV-19/England/MILK-11807F0/2021	ERS5698666	SAMEA8011429	ERR5273667	ERZ2072682
MILK-1180866	EPI_ISL_947215	hCoV-19/England/MILK-1180866/2021	ERS5698674	SAMEA8011437	ERR5273675	ERZ2072689
MILK-1180875	EPI_ISL_947241	hCoV-19/England/MILK-1180875/2021	ERS5698644	SAMEA8011407	ERR5273645	ERZ2072690
MILK-11808A2	EPI_ISL_947143	hCoV-19/England/MILK-11808A2/2021	ERS5698642	SAMEA8011405	ERR5273643	ERZ2072693
MILK-11808B1	EPI_ISL_947177	hCoV-19/England/MILK-11808B1/2021	ERS5698677	SAMEA8011440	ERR5273678	ERZ2072694
MILK-11808C0	EPI_ISL_947390	hCoV-19/England/MILK-11808C0/2021	ERS5698664	SAMEA8011427	ERR5273665	ERZ2072695
MILK-118BCC9	EPI_ISL_958370	hCoV-19/England/MILK-118BCC9/2021	ERS5701835	SAMEA8014602	ERR5276836	ERZ2076395
MILK-118BD11	EPI_ISL_958270	hCoV-19/England/MILK-118BD11/2021	ERS5701839	SAMEA8014606	ERR5276840	ERZ2076126
MILK-118BD7B	EPI_ISL_958403	hCoV-19/England/MILK-118BD7B/2021	ERS5701861	SAMEA8014628	ERR5276862	ERZ2076401
MILK-118BF93	EPI_ISL_958526	hCoV-19/England/MILK-118BF93/2021	ERS5701741	SAMEA8014508	ERR5276742	ERZ2076405
MILK-118BFB1	EPI_ISL_958471	hCoV-19/England/MILK-118BFB1/2021	ERS5701771	SAMEA8014538	ERR5276772	ERZ2076407
MILK-118BFDF	EPI_ISL_958325	hCoV-19/England/MILK-118BFDF/2021	ERS5701775	SAMEA8014542	ERR5276776	ERZ2076133
MILK-118C008	EPI_ISL_958305	hCoV-19/England/MILK-118C008/2021	ERS5701780	SAMEA8014547	ERR5276781	ERZ2076136
MILK-118C017	EPI_ISL_958501	hCoV-19/England/MILK-118C017/2021	ERS5701777	SAMEA8014544	ERR5276778	ERZ2076408
MILK-118C026	EPI_ISL_958531	hCoV-19/England/MILK-118C026/2021	ERS5701748	SAMEA8014515	ERR5276749	ERZ2076409
MILK-118C3B4	EPI_ISL_946132	hCoV-19/England/MILK-118C3B4/2021	ERS5700338	SAMEA8013103	ERR5275339	ERZ2071523
MILK-118C3C3	EPI_ISL_946158	hCoV-19/England/MILK-118C3C3/2021	ERS5700295	SAMEA8013060	ERR5275296	ERZ2071524
MILK-118C3D2	EPI_ISL_946315	hCoV-19/England/MILK-118C3D2/2021	ERS5700322	SAMEA8013087	ERR5275323	ERZ2071525
MILK-118C3E1	EPI_ISL_946091	hCoV-19/England/MILK-118C3E1/2021	ERS5700313	SAMEA8013078	ERR5275314	ERZ2071526
MILK-118C3F0	EPI_ISL_946300	hCoV-19/England/MILK-118C3F0/2021	ERS5700340	SAMEA8013105	ERR5275341	ERZ2071527
MILK-118C40C	EPI_ISL_946167	hCoV-19/England/MILK-118C40C/2021	ERS5700315	SAMEA8013080	ERR5275316	ERZ2071528
MILK-118C42A	EPI_ISL_946240	hCoV-19/England/MILK-118C42A/2021	ERS5700318	SAMEA8013083	ERR5275319	ERZ2071530
MILK-118C448	EPI_ISL_946118	hCoV-19/England/MILK-118C448/2021	ERS5700342	SAMEA8013107	ERR5275343	ERZ2071532
MILK-118C475	EPI_ISL_946099	hCoV-19/England/MILK-118C475/2021	ERS5700320	SAMEA8013085	ERR5275321	ERZ2071534
MILK-118C69D	EPI_ISL_958533	hCoV-19/England/MILK-118C69D/2021	ERS5702058	SAMEA8014825	ERR5277059	ERZ2076418
MILK-118C6AC	EPI_ISL_958245	hCoV-19/England/MILK-118C6AC/2021	ERS5702064	SAMEA8014831	ERR5277065	ERZ2076143
MILK-118C6CA	EPI_ISL_958460	hCoV-19/England/MILK-118C6CA/2021	ERS5702060	SAMEA8014827	ERR5277061	ERZ2076420
MILK-118C6D9	EPI_ISL_958406	hCoV-19/England/MILK-118C6D9/2021	ERS5702070	SAMEA8014837	ERR5277071	ERZ2076421
MILK-118C6F7	EPI_ISL_958474	hCoV-19/England/MILK-118C6F7/2021	ERS5702062	SAMEA8014829	ERR5277063	ERZ2076422
MILK-118CB61	EPI_ISL_945966	hCoV-19/England/MILK-118CB61/2021	ERS5700686	SAMEA8013452	ERR5275687	ERZ2071258
MILK-118CEE0	EPI_ISL_945943	hCoV-19/England/MILK-118CEE0/2021	ERS5700469	SAMEA8013234	ERR5275470	ERZ2071286
MILK-118D6BA	EPI_ISL_945811	hCoV-19/England/MILK-118D6BA/2021	ERS5700561	SAMEA8013326	ERR5275562	ERZ2071166
MILK-118D975	EPI_ISL_958282	hCoV-19/England/MILK-118D975/2021	ERS5701875	SAMEA8014642	ERR5276876	ERZ2076221
MILK-118DA72	EPI_ISL_958433	hCoV-19/England/MILK-118DA72/2021	ERS5701904	SAMEA8014671	ERR5276905	ERZ2076524
MILK-118DADC	EPI_ISL_958363	hCoV-19/England/MILK-118DADC/2021	ERS5701908	SAMEA8014675	ERR5276909	ERZ2076229
MILK-118DB15	EPI_ISL_958402	hCoV-19/England/MILK-118DB15/2021	ERS5701941	SAMEA8014708	ERR5276942	ERZ2076531
MILK-118DE49	EPI_ISL_958223	hCoV-19/England/MILK-118DE49/2021	ERS5701965	SAMEA8014732	ERR5276966	ERZ2076255
MILK-118DFEC	EPI_ISL_945840	hCoV-19/England/MILK-118DFEC/2021	ERS5700643	SAMEA8013408	ERR5275644	ERZ2071328
MILK-118DFFB	EPI_ISL_946001	hCoV-19/England/MILK-118DFFB/2021	ERS5700623	SAMEA8013388	ERR5275624	ERZ2071329
MILK-118E006	EPI_ISL_945992	hCoV-19/England/MILK-118E006/2021	ERS5700649	SAMEA8013414	ERR5275650	ERZ2071330
MILK-118E015	EPI_ISL_946044	hCoV-19/England/MILK-118E015/2021	ERS5700651	SAMEA8013416	ERR5275652	ERZ2071331
MILK-118E033	EPI_ISL_945760	hCoV-19/England/MILK-118E033/2021	ERS5700618	SAMEA8013383	ERR5275619	ERZ2071168
MILK-118E042	EPI_ISL_945876	hCoV-19/England/MILK-118E042/2021	ERS5700645	SAMEA8013410	ERR5275646	ERZ2071332
MILK-118E07F	EPI_ISL_945855	hCoV-19/England/MILK-118E07F/2021	ERS5700647	SAMEA8013412	ERR5275648	ERZ2071333
MILK-118E08E	EPI_ISL_945727	hCoV-19/England/MILK-118E08E/2021	ERS5700620	SAMEA8013385	ERR5275621	ERZ2071169
MILK-118E09D	EPI_ISL_945838	hCoV-19/England/MILK-118E09D/2021	ERS5700616	SAMEA8013381	ERR5275617	ERZ2071334
MILK-118E0AC	EPI_ISL_945924	hCoV-19/England/MILK-118E0AC/2021	ERS5700599	SAMEA8013364	ERR5275600	ERZ2071335
MILK-118E23D	EPI_ISL_945739	hCoV-19/England/MILK-118E23D/2021	ERS5700745	SAMEA8013511	ERR5275746	ERZ2071172
MILK-118E68C	EPI_ISL_945886	hCoV-19/England/MILK-118E68C/2021	ERS5700687	SAMEA8013453	ERR5275688	ERZ2071376
MILK-118E7F2	EPI_ISL_946340	hCoV-19/England/MILK-118E7F2/2021	ERS5700217	SAMEA8012982	ERR5275218	ERZ2071570
MILK-118E859	EPI_ISL_946204	hCoV-19/England/MILK-118E859/2021	ERS5700265	SAMEA8013030	ERR5275266	ERZ2071575
MILK-118E877	EPI_ISL_946238	hCoV-19/England/MILK-118E877/2021	ERS5700274	SAMEA8013039	ERR5275275	ERZ2071577
MILK-119139E	EPI_ISL_946262	hCoV-19/England/MILK-119139E/2021	ERS5700440	SAMEA8013205	ERR5275441	ERZ2071617
MILK-11913AD	EPI_ISL_946168	hCoV-19/England/MILK-11913AD/2021	ERS5700442	SAMEA8013207	ERR5275443	ERZ2071618
MILK-11913BC	EPI_ISL_946320	hCoV-19/England/MILK-11913BC/2021	ERS5700417	SAMEA8013182	ERR5275418	ERZ2071619
MILK-11913CB	EPI_ISL_946364	hCoV-19/England/MILK-11913CB/2021	ERS5700438	SAMEA8013203	ERR5275439	ERZ2071976
MILK-11913DA	EPI_ISL_946312	hCoV-19/England/MILK-11913DA/2021	ERS5700419	SAMEA8013184	ERR5275420	ERZ2071620
MILK-1192421	EPI_ISL_946103	hCoV-19/England/MILK-1192421/2021	ERS5700189	SAMEA8012954	ERR5275190	ERZ2071628
MILK-119FE9F	EPI_ISL_958652	hCoV-19/England/MILK-119FE9F/2021	ERS5701496	SAMEA8014263	ERR5276497	ERZ2076663
MILK-119FEAE	EPI_ISL_958825	hCoV-19/England/MILK-119FEAE/2021	ERS5701503	SAMEA8014270	ERR5276504	ERZ2076664
MILK-119FEDB	EPI_ISL_958647	hCoV-19/England/MILK-119FEDB/2021	ERS5701509	SAMEA8014276	ERR5276510	ERZ2076667
MILK-119FEEA	EPI_ISL_958814	hCoV-19/England/MILK-119FEEA/2021	ERS5701526	SAMEA8014293	ERR5276527	ERZ2076668
MILK-119FEF9	EPI_ISL_958787	hCoV-19/England/MILK-119FEF9/2021	ERS5701498	SAMEA8014265	ERR5276499	ERZ2076669
MILK-119FF05	EPI_ISL_958864	hCoV-19/England/MILK-119FF05/2021	ERS5701507	SAMEA8014274	ERR5276508	ERZ2076670
MILK-11A01DE	EPI_ISL_958890	hCoV-19/England/MILK-11A01DE/2021	ERS5701735	SAMEA8014502	ERR5276736	ERZ2077117
MILK-11A01ED	EPI_ISL_963342	hCoV-19/England/MILK-11A01ED/2021	ERS5708742	SAMEA8021518	ERR5281582	ERZ2077630
MILK-11A0208	EPI_ISL_963468	hCoV-19/England/MILK-11A0208/2021	ERS5708739	SAMEA8021515	ERR5281579	ERZ2077656
MILK-11A0226	EPI_ISL_958694	hCoV-19/England/MILK-11A0226/2021	ERS5701730	SAMEA8014497	ERR5276731	ERZ2076702
MILK-11A037E	EPI_ISL_958687	hCoV-19/England/MILK-11A037E/2021	ERS5701588	SAMEA8014355	ERR5276589	ERZ2076707
MILK-11A039C	EPI_ISL_958689	hCoV-19/England/MILK-11A039C/2021	ERS5701594	SAMEA8014361	ERR5276595	ERZ2076708
MILK-11A03BA	EPI_ISL_958806	hCoV-19/England/MILK-11A03BA/2021	ERS5701614	SAMEA8014381	ERR5276615	ERZ2076710
MILK-11A03C9	EPI_ISL_958703	hCoV-19/England/MILK-11A03C9/2021	ERS5701596	SAMEA8014363	ERR5276597	ERZ2076711
MILK-11A052D	EPI_ISL_958590	hCoV-19/England/MILK-11A052D/2021	ERS5701651	SAMEA8014418	ERR5276652	ERZ2076581
MILK-11A0A5B	EPI_ISL_963477	hCoV-19/England/MILK-11A0A5B/2021	ERS5708760	SAMEA8021536	ERR5281600	ERZ2077720
MILK-11A0A6A	EPI_ISL_963501	hCoV-19/England/MILK-11A0A6A/2021	ERS5708753	SAMEA8021529	ERR5281593	ERZ2077721
MILK-11A0A79	EPI_ISL_963648	hCoV-19/England/MILK-11A0A79/2021	ERS5709044	SAMEA8021821	ERR5281884	ERZ2078134
MILK-11A0A88	EPI_ISL_963596	hCoV-19/England/MILK-11A0A88/2021	ERS5709042	SAMEA8021819	ERR5281882	ERZ2077722
MILK-11A0AA6	EPI_ISL_963349	hCoV-19/England/MILK-11A0AA6/2021	ERS5708749	SAMEA8021525	ERR5281589	ERZ2077635
MILK-11A0AB5	EPI_ISL_963542	hCoV-19/England/MILK-11A0AB5/2021	ERS5708751	SAMEA8021527	ERR5281591	ERZ2077724
MILK-11A0AD3	EPI_ISL_963566	hCoV-19/England/MILK-11A0AD3/2021	ERS5709039	SAMEA8021816	ERR5281879	ERZ2077726
MILK-11A0AE2	EPI_ISL_963579	hCoV-19/England/MILK-11A0AE2/2021	ERS5709037	SAMEA8021814	ERR5281877	ERZ2077727
MILK-11A0AF1	EPI_ISL_963363	hCoV-19/England/MILK-11A0AF1/2021	ERS5708762	SAMEA8021538	ERR5281602	ERZ2077728
MILK-11A0B0D	EPI_ISL_963497	hCoV-19/England/MILK-11A0B0D/2021	ERS5709035	SAMEA8021812	ERR5281875	ERZ2077729
MILK-11A0B2B	EPI_ISL_963561	hCoV-19/England/MILK-11A0B2B/2021	ERS5709040	SAMEA8021817	ERR5281880	ERZ2077731
MILK-11A0B3A	EPI_ISL_963610	hCoV-19/England/MILK-11A0B3A/2021	ERS5709046	SAMEA8021823	ERR5281886	ERZ2078135
MILK-11A0D9E	EPI_ISL_958884	hCoV-19/England/MILK-11A0D9E/2021	ERS5701613	SAMEA8014380	ERR5276614	ERZ2077126
MILK-11A0DAD	EPI_ISL_958912	hCoV-19/England/MILK-11A0DAD/2021	ERS5701560	SAMEA8014327	ERR5276561	ERZ2077127
MILK-11A0DE9	EPI_ISL_963624	hCoV-19/England/MILK-11A0DE9/2021	ERS5708921	SAMEA8021698	ERR5281761	ERZ2078139
MILK-11A0E22	EPI_ISL_963537	hCoV-19/England/MILK-11A0E22/2021	ERS5708905	SAMEA8021682	ERR5281745	ERZ2077754
MILK-11A0E40	EPI_ISL_963368	hCoV-19/England/MILK-11A0E40/2021	ERS5708901	SAMEA8021678	ERR5281741	ERZ2077756
MILK-11A1AD2	EPI_ISL_963390	hCoV-19/England/MILK-11A1AD2/2021	ERS5708945	SAMEA8021722	ERR5281785	ERZ2077829
MILK-11A1B1B	EPI_ISL_963590	hCoV-19/England/MILK-11A1B1B/2021	ERS5708973	SAMEA8021750	ERR5281813	ERZ2077832
MILK-11A1B48	EPI_ISL_963482	hCoV-19/England/MILK-11A1B48/2021	ERS5708943	SAMEA8021720	ERR5281783	ERZ2077834
MILK-11A227F	EPI_ISL_963447	hCoV-19/England/MILK-11A227F/2021	ERS5709032	SAMEA8021809	ERR5281872	ERZ2077865
MILK-11A2B74	EPI_ISL_958817	hCoV-19/England/MILK-11A2B74/2021	ERS5701725	SAMEA8014492	ERR5276726	ERZ2076766
MILK-11A2BB0	EPI_ISL_958661	hCoV-19/England/MILK-11A2BB0/2021	ERS5701687	SAMEA8014454	ERR5276688	ERZ2076769
MILK-11A2D9C	EPI_ISL_958634	hCoV-19/England/MILK-11A2D9C/2021	ERS5701429	SAMEA8014196	ERR5276430	ERZ2076784
MILK-11A3065	EPI_ISL_958719	hCoV-19/England/MILK-11A3065/2021	ERS5701439	SAMEA8014206	ERR5276440	ERZ2076810
MILK-11A3074	EPI_ISL_958643	hCoV-19/England/MILK-11A3074/2021	ERS5701441	SAMEA8014208	ERR5276442	ERZ2076811
MILK-11A3083	EPI_ISL_958853	hCoV-19/England/MILK-11A3083/2021	ERS5701443	SAMEA8014210	ERR5276444	ERZ2076812
MILK-11A31CC	EPI_ISL_958786	hCoV-19/England/MILK-11A31CC/2021	ERS5701495	SAMEA8014262	ERR5276496	ERZ2076824
MILK-11A3223	EPI_ISL_958613	hCoV-19/England/MILK-11A3223/2021	ERS5701411	SAMEA8014178	ERR5276412	ERZ2076615
MILK-11A3232	EPI_ISL_958657	hCoV-19/England/MILK-11A3232/2021	ERS5701437	SAMEA8014204	ERR5276438	ERZ2076829
MILK-11A36BE	EPI_ISL_958722	hCoV-19/England/MILK-11A36BE/2021	ERS5701477	SAMEA8014244	ERR5276478	ERZ2076879
MILK-11A3AB2	EPI_ISL_957771	hCoV-19/England/MILK-11A3AB2/2021	ERS5703162	SAMEA8015931	ERR5278163	ERZ2075694
MILK-11A3AD0	EPI_ISL_957691	hCoV-19/England/MILK-11A3AD0/2021	ERS5703160	SAMEA8015929	ERR5278161	ERZ2075696
MILK-11A3CAD	EPI_ISL_957687	hCoV-19/England/MILK-11A3CAD/2021	ERS5703187	SAMEA8015956	ERR5278188	ERZ2075718
MILK-11A3EF2	EPI_ISL_957904	hCoV-19/England/MILK-11A3EF2/2021	ERS5703287	SAMEA8016056	ERR5278288	ERZ2075900
MILK-11A3F1D	EPI_ISL_957635	hCoV-19/England/MILK-11A3F1D/2021	ERS5703265	SAMEA8016034	ERR5278266	ERZ2075736
MILK-11A3F59	EPI_ISL_957672	hCoV-19/England/MILK-11A3F59/2021	ERS5703283	SAMEA8016052	ERR5278284	ERZ2075737
MILK-11A46BD	EPI_ISL_957974	hCoV-19/England/MILK-11A46BD/2021	ERS5702451	SAMEA8015219	ERR5277452	ERZ2075905
MILK-11A4741	EPI_ISL_957922	hCoV-19/England/MILK-11A4741/2021	ERS5702446	SAMEA8015214	ERR5277447	ERZ2075908
MILK-11A5ADE	EPI_ISL_1050633	hCoV-19/England/MILK-11A5ADE/2021	ERS5866930		ERR5399029
MILK-11A5AED	EPI_ISL_1050634	hCoV-19/England/MILK-11A5AED/2021	ERS5876253		ERR5408829
MILK-11A5AFC	EPI_ISL_1050635	hCoV-19/England/MILK-11A5AFC/2021	ERS5867435		ERR5399541
MILK-11A5B08	EPI_ISL_1050636	hCoV-19/England/MILK-11A5B08/2021	ERS5875811		ERR5408160
MILK-11A5B17	EPI_ISL_1050637	hCoV-19/England/MILK-11A5B17/2021	ERS5873107		ERR5405330
MILK-11A5B26	EPI_ISL_1050638	hCoV-19/England/MILK-11A5B26/2021	ERS5865652		ERR5397755
MILK-11A5B53	EPI_ISL_1050641	hCoV-19/England/MILK-11A5B53/2021	ERS5875657		ERR5407893
MILK-11A5B62	EPI_ISL_1050642	hCoV-19/England/MILK-11A5B62/2021	ERS5870892		ERR5403100
MILK-11A5B71	EPI_ISL_1050643	hCoV-19/England/MILK-11A5B71/2021	ERS5871486		ERR5403710
MILK-11A5B9F	EPI_ISL_1050644	hCoV-19/England/MILK-11A5B9F/2021	ERS5870655		ERR5402862
MILK-11C1492	EPI_ISL_971255	hCoV-19/England/MILK-11C1492/2021	ERS5745955	SAMEA8058775	ERR5292173	ERZ2080016
MILK-11C14FC	EPI_ISL_971313	hCoV-19/England/MILK-11C14FC/2021	ERS5745969	SAMEA8058789	ERR5292187	ERZ2080021
MILK-11C1966	EPI_ISL_971109	hCoV-19/England/MILK-11C1966/2021	ERS5745923	SAMEA8058743	ERR5292141	ERZ2080050
MILK-11C1B7F	EPI_ISL_971423	hCoV-19/England/MILK-11C1B7F/2021	ERS5745752	SAMEA8058572	ERR5291970	ERZ2080053
MILK-11C1B8E	EPI_ISL_970786	hCoV-19/England/MILK-11C1B8E/2021	ERS5745754	SAMEA8058574	ERR5291972	ERZ2079928
MILK-11C1BD9	EPI_ISL_971407	hCoV-19/England/MILK-11C1BD9/2021	ERS5745775	SAMEA8058595	ERR5291993	ERZ2080057
MILK-11C1C4F	EPI_ISL_971267	hCoV-19/England/MILK-11C1C4F/2021	ERS5745786	SAMEA8058606	ERR5292004	ERZ2080059
MILK-11C1C6D	EPI_ISL_971200	hCoV-19/England/MILK-11C1C6D/2021	ERS5745799	SAMEA8058619	ERR5292017	ERZ2080060
MILK-11C1C8B	EPI_ISL_971307	hCoV-19/England/MILK-11C1C8B/2021	ERS5745802	SAMEA8058622	ERR5292020	ERZ2080062
MILK-11C1C9A	EPI_ISL_971336	hCoV-19/England/MILK-11C1C9A/2021	ERS5745804	SAMEA8058624	ERR5292022	ERZ2080063
MILK-11C1D6A	EPI_ISL_971221	hCoV-19/England/MILK-11C1D6A/2021	ERS5745845	SAMEA8058665	ERR5292063	ERZ2080067
MILK-11C1E0D	EPI_ISL_971352	hCoV-19/England/MILK-11C1E0D/2021	ERS5745876	SAMEA8058696	ERR5292094	ERZ2080071
MILK-11C1E67	EPI_ISL_970781	hCoV-19/England/MILK-11C1E67/2021	ERS5745896	SAMEA8058716	ERR5292114	ERZ2079947
MILK-11C904B	EPI_ISL_964497	hCoV-19/England/MILK-11C904B/2021	ERS5709829	SAMEA8022607	ERR5282669	ERZ2078830
MILK-11C905A	EPI_ISL_964443	hCoV-19/England/MILK-11C905A/2021	ERS5709831	SAMEA8022609	ERR5282671	ERZ2078831
MILK-11C9069	EPI_ISL_964447	hCoV-19/England/MILK-11C9069/2021	ERS5709841	SAMEA8022619	ERR5282681	ERZ2078832
MILK-11C9078	EPI_ISL_964479	hCoV-19/England/MILK-11C9078/2021	ERS5709835	SAMEA8022613	ERR5282675	ERZ2078833
MILK-11C9087	EPI_ISL_964453	hCoV-19/England/MILK-11C9087/2021	ERS5709843	SAMEA8022621	ERR5282683	ERZ2078834
MILK-11C9096	EPI_ISL_964370	hCoV-19/England/MILK-11C9096/2021	ERS5709833	SAMEA8022611	ERR5282673	ERZ2078645
MILK-11C90A5	EPI_ISL_964498	hCoV-19/England/MILK-11C90A5/2021	ERS5709837	SAMEA8022615	ERR5282677	ERZ2078835
MILK-11C90C3	EPI_ISL_964383	hCoV-19/England/MILK-11C90C3/2021	ERS5709839	SAMEA8022617	ERR5282679	ERZ2078646
MILK-11C9430	EPI_ISL_964389	hCoV-19/England/MILK-11C9430/2021	ERS5709799	SAMEA8022577	ERR5282639	ERZ2078649
MILK-11C95B5	EPI_ISL_964507	hCoV-19/England/MILK-11C95B5/2021	ERS5709771	SAMEA8022549	ERR5282611	ERZ2078845
MILK-11C95D3	EPI_ISL_964444	hCoV-19/England/MILK-11C95D3/2021	ERS5709773	SAMEA8022551	ERR5282613	ERZ2078847
MILK-11C95E2	EPI_ISL_964486	hCoV-19/England/MILK-11C95E2/2021	ERS5709774	SAMEA8022552	ERR5282614	ERZ2078848
MILK-11C961C	EPI_ISL_964495	hCoV-19/England/MILK-11C961C/2021	ERS5709772	SAMEA8022550	ERR5282612	ERZ2078850
MILK-11D018A	EPI_ISL_956770	hCoV-19/England/MILK-11D018A/2021	ERS5703701	SAMEA8016471	ERR5278702	ERZ2074794
MILK-11D0C5C	EPI_ISL_956881	hCoV-19/England/MILK-11D0C5C/2021	ERS5703659	SAMEA8016429	ERR5278660	ERZ2075003
MILK-11D0C6B	EPI_ISL_956853	hCoV-19/England/MILK-11D0C6B/2021	ERS5703660	SAMEA8016430	ERR5278661	ERZ2075004
MILK-11D0CC5	EPI_ISL_956886	hCoV-19/England/MILK-11D0CC5/2021	ERS5703680	SAMEA8016450	ERR5278681	ERZ2075010
MILK-11D1EDD	EPI_ISL_957428	hCoV-19/England/MILK-11D1EDD/2021	ERS5702773	SAMEA8015541	ERR5277774	ERZ2075483
MILK-11D7DBC	EPI_ISL_957064	hCoV-19/England/MILK-11D7DBC/2021	ERS5703968	SAMEA8016738	ERR5278969	ERZ2075067
MILK-11DEA18	EPI_ISL_988290	hCoV-19/England/MILK-11DEA18/2021	ERS5765864	SAMEA8078736	ERR5309638	ERZ2083970
MILK-11DEA54	EPI_ISL_988286	hCoV-19/England/MILK-11DEA54/2021	ERS5765867	SAMEA8078739	ERR5309641	ERZ2083787
MILK-11EB3D1	EPI_ISL_986065	hCoV-19/England/MILK-11EB3D1/2021	ERS5784504	SAMEA8097419	ERR5314628	ERZ2081516
MILK-11EB83C	EPI_ISL_985976	hCoV-19/England/MILK-11EB83C/2021	ERS5784490	SAMEA8097404	ERR5314614	ERZ2081481
MILK-11EB957	EPI_ISL_986073	hCoV-19/England/MILK-11EB957/2021	ERS5784486	SAMEA8097400	ERR5314610	ERZ2081574
MILK-11EBACD	EPI_ISL_985977	hCoV-19/England/MILK-11EBACD/2021	ERS5784570	SAMEA8097485	ERR5314694	ERZ2081487
MILK-11EBAEB	EPI_ISL_985973	hCoV-19/England/MILK-11EBAEB/2021	ERS5784556	SAMEA8097471	ERR5314680	ERZ2081489
MILK-11EBBF7	EPI_ISL_985970	hCoV-19/England/MILK-11EBBF7/2021	ERS5784597	SAMEA8097512	ERR5314721	ERZ2081492
MILK-11F2911	EPI_ISL_980099	hCoV-19/England/MILK-11F2911/2021	ERS5747417	SAMEA8060239	ERR5293632	ERZ2080177
MILK-11F2920	EPI_ISL_980224	hCoV-19/England/MILK-11F2920/2021	ERS5747433	SAMEA8060255	ERR5293648	ERZ2080426
MILK-11F295D	EPI_ISL_980029	hCoV-19/England/MILK-11F295D/2021	ERS5747438	SAMEA8060260	ERR5293653	ERZ2080179
MILK-120485A	EPI_ISL_988502	hCoV-19/England/MILK-120485A/2021	ERS5766387	SAMEA8079259	ERR5310161	ERZ2084009
MILK-120490C	EPI_ISL_988680	hCoV-19/England/MILK-120490C/2021	ERS5766203	SAMEA8079075	ERR5309977	ERZ2084278
MILK-120491B	EPI_ISL_988679	hCoV-19/England/MILK-120491B/2021	ERS5766204	SAMEA8079076	ERR5309978	ERZ2084279
MILK-12052D3	EPI_ISL_988665	hCoV-19/England/MILK-12052D3/2021	ERS5766335	SAMEA8079207	ERR5310109	ERZ2084327
MILK-12052E2	EPI_ISL_988522	hCoV-19/England/MILK-12052E2/2021	ERS5766337	SAMEA8079209	ERR5310111	ERZ2084035
MILK-12052F1	EPI_ISL_988483	hCoV-19/England/MILK-12052F1/2021	ERS5766349	SAMEA8079221	ERR5310123	ERZ2084036
MILK-12058C2	EPI_ISL_988634	hCoV-19/England/MILK-12058C2/2021	ERS5766334	SAMEA8079206	ERR5310108	ERZ2084346
MILK-12059ED	EPI_ISL_988633	hCoV-19/England/MILK-12059ED/2021	ERS5766378	SAMEA8079250	ERR5310152	ERZ2084352
MILK-1210E4A	EPI_ISL_986259	hCoV-19/England/MILK-1210E4A/2021	ERS5784140	SAMEA8097054	ERR5314264	ERZ2081810
MILK-12117F3	EPI_ISL_986226	hCoV-19/England/MILK-12117F3/2021	ERS5784278	SAMEA8097192	ERR5314402	ERZ2081679
MILK-121180F	EPI_ISL_986140	hCoV-19/England/MILK-121180F/2021	ERS5784272	SAMEA8097186	ERR5314396	ERZ2081680
MILK-121182D	EPI_ISL_986177	hCoV-19/England/MILK-121182D/2021	ERS5784286	SAMEA8097200	ERR5314410	ERZ2081682
MILK-121183C	EPI_ISL_986158	hCoV-19/England/MILK-121183C/2021	ERS5784284	SAMEA8097198	ERR5314408	ERZ2081683
MILK-121185A	EPI_ISL_986214	hCoV-19/England/MILK-121185A/2021	ERS5784276	SAMEA8097190	ERR5314400	ERZ2081685
MILK-1211869	EPI_ISL_986231	hCoV-19/England/MILK-1211869/2021	ERS5784270	SAMEA8097184	ERR5314394	ERZ2081686
MILK-1211878	EPI_ISL_986228	hCoV-19/England/MILK-1211878/2021	ERS5784266	SAMEA8097180	ERR5314390	ERZ2081687
MILK-122EE49	EPI_ISL_1012485	hCoV-19/England/MILK-122EE49/2021	ERS5789339	SAMEA8102260	ERR5318414	ERZ2093589
MILK-1231E9E	EPI_ISL_1012435	hCoV-19/England/MILK-1231E9E/2021	ERS5789385	SAMEA8102306	ERR5318460	ERZ2093408
MILK-1231EBC	EPI_ISL_1012426	hCoV-19/England/MILK-1231EBC/2021	ERS5789387	SAMEA8102308	ERR5318462	ERZ2093409
MILK-1231F6E	EPI_ISL_1012510	hCoV-19/England/MILK-1231F6E/2021	ERS5789406	SAMEA8102327	ERR5318481	ERZ2093661
MILK-124A928	EPI_ISL_1005991	hCoV-19/England/MILK-124A928/2021	ERS5786982	SAMEA8099900	ERR5317118	ERZ2091106
MILK-124A937	EPI_ISL_1006149	hCoV-19/England/MILK-124A937/2021	ERS5786976	SAMEA8099894	ERR5317112	ERZ2091427
MILK-1250B83	EPI_ISL_1019468	hCoV-19/England/MILK-1250B83/2021	ERS5792307	SAMEA8105232	ERR5323187	ERZ2857574
MILK-1250C26	EPI_ISL_1019437	hCoV-19/England/MILK-1250C26/2021	ERS5792314	SAMEA8105239	ERR5323194	ERZ2857581
MILK-1250C35	EPI_ISL_1019479	hCoV-19/England/MILK-1250C35/2021	ERS5792315	SAMEA8105240	ERR5323195	ERZ2097502
MILK-1250CDB	EPI_ISL_1019425	hCoV-19/England/MILK-1250CDB/2021	ERS5792319	SAMEA8105244	ERR5323199	ERZ2094898
MILK-1250D05	EPI_ISL_1019439	hCoV-19/England/MILK-1250D05/2021	ERS5792322	SAMEA8105247	ERR5323202	ERZ2094956
MILK-1250FA5	EPI_ISL_1019428	hCoV-19/England/MILK-1250FA5/2021	ERS5792285	SAMEA8105210	ERR5323165	ERZ2094911
MILK-125100B	EPI_ISL_1019417	hCoV-19/England/MILK-125100B/2021	ERS5792290	SAMEA8105215	ERR5323170	ERZ2094912
MILK-1251214	EPI_ISL_1019452	hCoV-19/England/MILK-1251214/2021	ERS5792313	SAMEA8105238	ERR5323193	ERZ2094974
MILK-125136C	EPI_ISL_1334262	hCoV-19/England/MILK-125136C/2021	ERS6093366	SAMEA8407899	ERR5536006	ERZ2306895
MILK-1251478	EPI_ISL_1334209	hCoV-19/England/MILK-1251478/2021	ERS6093409	SAMEA8407943	ERR5536049	ERZ2306547
MILK-12514A5	EPI_ISL_1334271	hCoV-19/England/MILK-12514A5/2021	ERS6093410	SAMEA8407944	ERR5536050	ERZ2306898
MILK-12514B4	EPI_ISL_1334233	hCoV-19/England/MILK-12514B4/2021	ERS6093411	SAMEA8407945	ERR5536051	ERZ2306548
MILK-12600CD	EPI_ISL_1033663	hCoV-19/England/MILK-12600CD/2021	ERS5797552	SAMEA8110484	ERR5329740	ERZ2095852
MILK-1260F66	EPI_ISL_1034091	hCoV-19/England/MILK-1260F66/2021	ERS5797438	SAMEA8110370	ERR5329625	ERZ2096290
MILK-1261DA7	EPI_ISL_1033949	hCoV-19/England/MILK-1261DA7/2021	ERS5797293	SAMEA8110225	ERR5329480	ERZ2096157
MILK-1261DB6	EPI_ISL_1033960	hCoV-19/England/MILK-1261DB6/2021	ERS5797294	SAMEA8110226	ERR5329481	ERZ2096158
MILK-1261DE3	EPI_ISL_1034133	hCoV-19/England/MILK-1261DE3/2021	ERS5797306	SAMEA8110238	ERR5329493	ERZ2096350
MILK-126509B	EPI_ISL_1042683	hCoV-19/England/MILK-126509B/2021	ERS5809835	SAMEA8122859	ERR5341425	ERZ2096972
MILK-126517A	EPI_ISL_1042708	hCoV-19/England/MILK-126517A/2021	ERS5809581	SAMEA8122605	ERR5341171	ERZ2096984
MILK-1265268	EPI_ISL_1042660	hCoV-19/England/MILK-1265268/2021	ERS5809603	SAMEA8122627	ERR5341193	ERZ2096995
MILK-12654EA	EPI_ISL_1042688	hCoV-19/England/MILK-12654EA/2021	ERS5809596	SAMEA8122620	ERR5341186	ERZ2097022
MILK-1265BE5	EPI_ISL_1043248	hCoV-19/England/MILK-1265BE5/2021	ERS5807863	SAMEA8120885	ERR5339431	ERZ2097586
MILK-1265C4C	EPI_ISL_1043215	hCoV-19/England/MILK-1265C4C/2021	ERS5807979	SAMEA8121001	ERR5339547	ERZ2097591
MILK-1265C79	EPI_ISL_1043247	hCoV-19/England/MILK-1265C79/2021	ERS5807974	SAMEA8120996	ERR5339542	ERZ2097593
MILK-1265CD3	EPI_ISL_1043292	hCoV-19/England/MILK-1265CD3/2021	ERS5807981	SAMEA8121003	ERR5339549	ERZ2097596
MILK-127014F	EPI_ISL_1057648	hCoV-19/England/MILK-127014F/2021	ERS5812502	SAMEA8125530	ERR5349591	ERZ2102618
MILK-127015E	EPI_ISL_1057578	hCoV-19/England/MILK-127015E/2021	ERS5812517	SAMEA8125545	ERR5349606	ERZ2102306
MILK-127019A	EPI_ISL_1057468	hCoV-19/England/MILK-127019A/2021	ERS5812523	SAMEA8125551	ERR5349612	ERZ2102308
MILK-128122A	EPI_ISL_1045477	hCoV-19/England/MILK-128122A/2021	ERS5805769	SAMEA8118788	ERR5335339	ERZ2100718
MILK-128148E	EPI_ISL_1045604	hCoV-19/England/MILK-128148E/2021	ERS5805847	SAMEA8118866	ERR5335417	ERZ2100734
MILK-12820A7	EPI_ISL_1045609	hCoV-19/England/MILK-12820A7/2021	ERS5805856	SAMEA8118875	ERR5335426	ERZ2100830
MILK-12824C9	EPI_ISL_1045292	hCoV-19/England/MILK-12824C9/2021	ERS5806021	SAMEA8119040	ERR5335591	ERZ2100439
MILK-12824D8	EPI_ISL_1045423	hCoV-19/England/MILK-12824D8/2021	ERS5806023	SAMEA8119042	ERR5335593	ERZ2100440
MILK-128311C	EPI_ISL_1045235	hCoV-19/England/MILK-128311C/2021	ERS5806054	SAMEA8119073	ERR5335624	ERZ2100560
MILK-1283158	EPI_ISL_1045468	hCoV-19/England/MILK-1283158/2021	ERS5806061	SAMEA8119080	ERR5335631	ERZ2100563
MILK-1284940	EPI_ISL_1071108	hCoV-19/England/MILK-1284940/2021	ERS5839474	SAMEA8152698	ERR5382087	ERZ2121092
MILK-128498C	EPI_ISL_1071068	hCoV-19/England/MILK-128498C/2021	ERS5839475	SAMEA8152699	ERR5382088	ERZ2108143
MILK-1284B59	EPI_ISL_1043426	hCoV-19/England/MILK-1284B59/2021	ERS5808069	SAMEA8121091	ERR5339637	ERZ2098634
MILK-1284CA1	EPI_ISL_1043441	hCoV-19/England/MILK-1284CA1/2021	ERS5808092	SAMEA8121114	ERR5339660	ERZ2857596
MILK-1284CB0	EPI_ISL_1043459	hCoV-19/England/MILK-1284CB0/2021	ERS5808102	SAMEA8121124	ERR5339670	ERZ2098652
MILK-1284CCF	EPI_ISL_1043421	hCoV-19/England/MILK-1284CCF/2021	ERS5808104	SAMEA8121126	ERR5339672	ERZ2857598
MILK-1284CDE	EPI_ISL_1043405	hCoV-19/England/MILK-1284CDE/2021	ERS5808091	SAMEA8121113	ERR5339659	ERZ2098653
MILK-1284D9F	EPI_ISL_1043521	hCoV-19/England/MILK-1284D9F/2021	ERS5808108	SAMEA8121130	ERR5339676	ERZ2098662
MILK-128502C	EPI_ISL_1099504	hCoV-19/England/MILK-128502C/2021	ERS5853607	SAMEA8166850	ERR5393399	ERZ2177033
MILK-128504A	EPI_ISL_1099508	hCoV-19/England/MILK-128504A/2021	ERS5853608	SAMEA8166851	ERR5393400	ERZ2177034
MILK-1285068	EPI_ISL_1099534	hCoV-19/England/MILK-1285068/2021	ERS5853611	SAMEA8166854	ERR5393403	ERZ2177036
MILK-128554B	EPI_ISL_1071034	hCoV-19/England/MILK-128554B/2021	ERS5839265	SAMEA8152489	ERR5381878	ERZ2108171
MILK-128562A	EPI_ISL_1071181	hCoV-19/England/MILK-128562A/2021	ERS5839432	SAMEA8152656	ERR5382045	ERZ2121135
MILK-1285657	EPI_ISL_1071187	hCoV-19/England/MILK-1285657/2021	ERS5839452	SAMEA8152676	ERR5382065	ERZ2121138
MILK-1285666	EPI_ISL_1071192	hCoV-19/England/MILK-1285666/2021	ERS5839434	SAMEA8152658	ERR5382047	ERZ2121139
MILK-1285675	EPI_ISL_1071328	hCoV-19/England/MILK-1285675/2021	ERS5839436	SAMEA8152660	ERR5382049	ERZ2121140
MILK-1285D52	EPI_ISL_1043476	hCoV-19/England/MILK-1285D52/2021	ERS5808218	SAMEA8121240	ERR5339786	ERZ2098695
MILK-1285DAD	EPI_ISL_1043403	hCoV-19/England/MILK-1285DAD/2021	ERS5808198	SAMEA8121220	ERR5339766	ERZ2098700
MILK-1285DBC	EPI_ISL_1043435	hCoV-19/England/MILK-1285DBC/2021	ERS5808224	SAMEA8121246	ERR5339792	ERZ2098701
MILK-1285DE9	EPI_ISL_1043512	hCoV-19/England/MILK-1285DE9/2021	ERS5808229	SAMEA8121251	ERR5339797	ERZ2098704
MILK-12861EC	EPI_ISL_1071327	hCoV-19/England/MILK-12861EC/2021	ERS5839522	SAMEA8152746	ERR5382135	ERZ2121241
MILK-128645C	EPI_ISL_1071339	hCoV-19/England/MILK-128645C/2021	ERS5839528	SAMEA8152752	ERR5382141	ERZ2121270
MILK-1286C72	EPI_ISL_1071367	hCoV-19/England/MILK-1286C72/2021	ERS5839501	SAMEA8152725	ERR5382114	ERZ2121503
MILK-12912BE	EPI_ISL_1070946	hCoV-19/England/MILK-12912BE/2021	ERS5838789	SAMEA8151989	ERR5381656	ERZ2108249
MILK-12912DC	EPI_ISL_1070926	hCoV-19/England/MILK-12912DC/2021	ERS5838794	SAMEA8151994	ERR5381661	ERZ2108251
MILK-12912FA	EPI_ISL_1070760	hCoV-19/England/MILK-12912FA/2021	ERS5838792	SAMEA8151992	ERR5381659	ERZ2108023
MILK-129137F	EPI_ISL_1070758	hCoV-19/England/MILK-129137F/2021	ERS5838877	SAMEA8152077	ERR5381744	ERZ2108025
MILK-129138E	EPI_ISL_1070825	hCoV-19/England/MILK-129138E/2021	ERS5838875	SAMEA8152075	ERR5381742	ERZ2108026
MILK-12915B5	EPI_ISL_1070841	hCoV-19/England/MILK-12915B5/2021	ERS5838956	SAMEA8152156	ERR5381823	ERZ2108032
MILK-129AC11	EPI_ISL_1057221	hCoV-19/England/MILK-129AC11/2021	ERS5812787	SAMEA8125815	ERR5349876	ERZ2101973
MILK-129AC20	EPI_ISL_1057314	hCoV-19/England/MILK-129AC20/2021	ERS5812808	SAMEA8125836	ERR5349897	ERZ2101974
MILK-129ADF0	EPI_ISL_1057357	hCoV-19/England/MILK-129ADF0/2021	ERS5812753	SAMEA8125781	ERR5349842	ERZ2102346
MILK-129AEEE	EPI_ISL_1057287	hCoV-19/England/MILK-129AEEE/2021	ERS5812863	SAMEA8125891	ERR5349952	ERZ2102003
MILK-129BA52	EPI_ISL_1072552	hCoV-19/England/MILK-129BA52/2021	ERS5835606	SAMEA8148802	ERR5378473	ERZ2123139
MILK-129BA9E	EPI_ISL_1072389	hCoV-19/England/MILK-129BA9E/2021	ERS5835510	SAMEA8148706	ERR5378377	ERZ2123047
MILK-129BAAD	EPI_ISL_1072523	hCoV-19/England/MILK-129BAAD/2021	ERS5835511	SAMEA8148707	ERR5378378	ERZ2123141
MILK-129BABC	EPI_ISL_1072460	hCoV-19/England/MILK-129BABC/2021	ERS5835512	SAMEA8148708	ERR5378379	ERZ2123142
MILK-129BC5C	EPI_ISL_1072555	hCoV-19/England/MILK-129BC5C/2021	ERS5835653	SAMEA8148849	ERR5378520	ERZ2123161
MILK-129BF17	EPI_ISL_1072397	hCoV-19/England/MILK-129BF17/2021	ERS5835463	SAMEA8148659	ERR5378330	ERZ2123190
MILK-129C189	EPI_ISL_1072520	hCoV-19/England/MILK-129C189/2021	ERS5835689	SAMEA8148885	ERR5378556	ERZ2123217
MILK-129C198	EPI_ISL_1072348	hCoV-19/England/MILK-129C198/2021	ERS5835691	SAMEA8148887	ERR5378558	ERZ2123059
MILK-129CBD6	EPI_ISL_1057415	hCoV-19/England/MILK-129CBD6/2021	ERS5812653	SAMEA8125681	ERR5349742	ERZ2102375
MILK-12A5976	EPI_ISL_1062931	hCoV-19/England/MILK-12A5976/2021	ERS5836305	SAMEA8149502	ERR5379172	ERZ2106083
MILK-12A5A19	EPI_ISL_1062372	hCoV-19/England/MILK-12A5A19/2021	ERS5820796	SAMEA8133972	ERR5352176	ERZ2105563
MILK-12A5A37	EPI_ISL_1062220	hCoV-19/England/MILK-12A5A37/2021	ERS5820815	SAMEA8133991	ERR5352195	ERZ2105313
MILK-12A5F0B	EPI_ISL_1062286	hCoV-19/England/MILK-12A5F0B/2021	ERS5820933	SAMEA8134109	ERR5352313	ERZ2105583
MILK-12A5F1A	EPI_ISL_1062238	hCoV-19/England/MILK-12A5F1A/2021	ERS5820935	SAMEA8134111	ERR5352315	ERZ2105353
MILK-12A631D	EPI_ISL_1062138	hCoV-19/England/MILK-12A631D/2021	ERS5820986	SAMEA8134162	ERR5352366	ERZ2105390
MILK-12A632C	EPI_ISL_1062255	hCoV-19/England/MILK-12A632C/2021	ERS5820987	SAMEA8134163	ERR5352367	ERZ2105391
MILK-12A633B	EPI_ISL_1062216	hCoV-19/England/MILK-12A633B/2021	ERS5820982	SAMEA8134158	ERR5352362	ERZ2105392
MILK-12A634A	EPI_ISL_1062234	hCoV-19/England/MILK-12A634A/2021	ERS5821003	SAMEA8134180	ERR5352383	ERZ2105393
MILK-12A64ED	EPI_ISL_1062475	hCoV-19/England/MILK-12A64ED/2021	ERS5820533	SAMEA8133709	ERR5351913	ERZ2105616
MILK-12A64FC	EPI_ISL_1062509	hCoV-19/England/MILK-12A64FC/2021	ERS5820530	SAMEA8133706	ERR5351910	ERZ2105617
MILK-12A6508	EPI_ISL_1062414	hCoV-19/England/MILK-12A6508/2021	ERS5820534	SAMEA8133710	ERR5351914	ERZ2105618
MILK-12A6517	EPI_ISL_1062418	hCoV-19/England/MILK-12A6517/2021	ERS5820532	SAMEA8133708	ERR5351912	ERZ2105619
MILK-12A6526	EPI_ISL_1062692	hCoV-19/England/MILK-12A6526/2021	ERS5820536	SAMEA8133712	ERR5351916	ERZ2105838
MILK-12A676C	EPI_ISL_1062498	hCoV-19/England/MILK-12A676C/2021	ERS5820395	SAMEA8133571	ERR5351775	ERZ2105630
MILK-12A677B	EPI_ISL_1062606	hCoV-19/England/MILK-12A677B/2021	ERS5820386	SAMEA8133562	ERR5351766	ERZ2105851
MILK-12A684B	EPI_ISL_1062464	hCoV-19/England/MILK-12A684B/2021	ERS5820685	SAMEA8133861	ERR5352065	ERZ2105633
MILK-12A685A	EPI_ISL_1062456	hCoV-19/England/MILK-12A685A/2021	ERS5820664	SAMEA8133840	ERR5352044	ERZ2105634
MILK-12A6869	EPI_ISL_1062640	hCoV-19/England/MILK-12A6869/2021	ERS5820680	SAMEA8133856	ERR5352060	ERZ2105857
MILK-12A6896	EPI_ISL_1062457	hCoV-19/England/MILK-12A6896/2021	ERS5820662	SAMEA8133838	ERR5352042	ERZ2105635
MILK-12A690C	EPI_ISL_1062769	hCoV-19/England/MILK-12A690C/2021	ERS5820420	SAMEA8133596	ERR5351800	ERZ2105860
MILK-12A6966	EPI_ISL_1062541	hCoV-19/England/MILK-12A6966/2021	ERS5820446	SAMEA8133622	ERR5351826	ERZ2105863
MILK-12A6B8E	EPI_ISL_1062624	hCoV-19/England/MILK-12A6B8E/2021	ERS5820653	SAMEA8133829	ERR5352033	ERZ2105877
MILK-12A6B9D	EPI_ISL_1062508	hCoV-19/England/MILK-12A6B9D/2021	ERS5820656	SAMEA8133832	ERR5352036	ERZ2105647
MILK-12A6BBB	EPI_ISL_1062540	hCoV-19/England/MILK-12A6BBB/2021	ERS5820660	SAMEA8133836	ERR5352040	ERZ2105878
MILK-12A6BCA	EPI_ISL_1062569	hCoV-19/England/MILK-12A6BCA/2021	ERS5820631	SAMEA8133807	ERR5352011	ERZ2105879
MILK-12A74EC	EPI_ISL_1062311	hCoV-19/England/MILK-12A74EC/2021	ERS5821070	SAMEA8134247	ERR5352450	ERZ2105684
MILK-12A7507	EPI_ISL_1062236	hCoV-19/England/MILK-12A7507/2021	ERS5821068	SAMEA8134245	ERR5352448	ERZ2105474
MILK-12B45F8	EPI_ISL_1069981	hCoV-19/England/MILK-12B45F8/2021	ERS5836858	SAMEA8150056	ERR5379725	ERZ2107154
MILK-12B4701	EPI_ISL_1069459	hCoV-19/England/MILK-12B4701/2021	ERS5837185	SAMEA8150383	ERR5380052	ERZ2106568
MILK-12B4D78	EPI_ISL_1069669	hCoV-19/England/MILK-12B4D78/2021	ERS5836979	SAMEA8150177	ERR5379846	ERZ2106864
MILK-12B507E	EPI_ISL_1069653	hCoV-19/England/MILK-12B507E/2021	ERS5837080	SAMEA8150278	ERR5379947	ERZ2106876
MILK-12B509C	EPI_ISL_1069626	hCoV-19/England/MILK-12B509C/2021	ERS5837082	SAMEA8150280	ERR5379949	ERZ2106877
MILK-12B54EB	EPI_ISL_1069439	hCoV-19/England/MILK-12B54EB/2021	ERS5837193	SAMEA8150391	ERR5380060	ERZ2106620
MILK-12B5533	EPI_ISL_1069647	hCoV-19/England/MILK-12B5533/2021	ERS5837111	SAMEA8150309	ERR5379978	ERZ2106909
MILK-12B5621	EPI_ISL_1069475	hCoV-19/England/MILK-12B5621/2021	ERS5837138	SAMEA8150336	ERR5380005	ERZ2106626
MILK-12B566D	EPI_ISL_1069678	hCoV-19/England/MILK-12B566D/2021	ERS5837144	SAMEA8150342	ERR5380011	ERZ2106919
MILK-12B57B5	EPI_ISL_1069527	hCoV-19/England/MILK-12B57B5/2021	ERS5837089	SAMEA8150287	ERR5379956	ERZ2106638
MILK-12B590A	EPI_ISL_1069625	hCoV-19/England/MILK-12B590A/2021	ERS5836978	SAMEA8150176	ERR5379845	ERZ2106938
MILK-12B5A43	EPI_ISL_1069490	hCoV-19/England/MILK-12B5A43/2021	ERS5837254	SAMEA8150452	ERR5380121	ERZ2106651
MILK-12B5A9E	EPI_ISL_1069671	hCoV-19/England/MILK-12B5A9E/2021	ERS5837256	SAMEA8150454	ERR5380123	ERZ2106949
MILK-12B5ABC	EPI_ISL_1069413	hCoV-19/England/MILK-12B5ABC/2021	ERS5837204	SAMEA8150402	ERR5380071	ERZ2106655
MILK-12B5B22	EPI_ISL_1069586	hCoV-19/England/MILK-12B5B22/2021	ERS5837199	SAMEA8150397	ERR5380066	ERZ2106952
MILK-12B5CB6	EPI_ISL_1069613	hCoV-19/England/MILK-12B5CB6/2021	ERS5837196	SAMEA8150394	ERR5380063	ERZ2106955
MILK-12B5CD4	EPI_ISL_1069408	hCoV-19/England/MILK-12B5CD4/2021	ERS5837198	SAMEA8150396	ERR5380065	ERZ2106660
MILK-12B5CE3	EPI_ISL_1069417	hCoV-19/England/MILK-12B5CE3/2021	ERS5837200	SAMEA8150398	ERR5380067	ERZ2106661
MILK-12B5CF2	EPI_ISL_1069635	hCoV-19/England/MILK-12B5CF2/2021	ERS5837202	SAMEA8150400	ERR5380069	ERZ2106956
MILK-12B5D0E	EPI_ISL_1069560	hCoV-19/England/MILK-12B5D0E/2021	ERS5837201	SAMEA8150399	ERR5380068	ERZ2106662
MILK-12BCBEF	EPI_ISL_1084357	hCoV-19/England/MILK-12BCBEF/2021	ERS5839873	SAMEA8153098	ERR5382486	ERZ2156809
MILK-12BCC0A	EPI_ISL_1084364	hCoV-19/England/MILK-12BCC0A/2021	ERS5839869	SAMEA8153094	ERR5382482	ERZ2156812
MILK-12BCCFB	EPI_ISL_1084292	hCoV-19/England/MILK-12BCCFB/2021	ERS5839699	SAMEA8152924	ERR5382312	ERZ2156825
MILK-12BCDE9	EPI_ISL_1084371	hCoV-19/England/MILK-12BCDE9/2021	ERS5839903	SAMEA8153128	ERR5382516	ERZ2156845
MILK-12BCED7	EPI_ISL_1084419	hCoV-19/England/MILK-12BCED7/2021	ERS5839781	SAMEA8153006	ERR5382394	ERZ2156864
MILK-12BCF3E	EPI_ISL_1084309	hCoV-19/England/MILK-12BCF3E/2021	ERS5839747	SAMEA8152972	ERR5382360	ERZ2156873
MILK-12BD067	EPI_ISL_1084365	hCoV-19/England/MILK-12BD067/2021	ERS5839872	SAMEA8153097	ERR5382485	ERZ2156898
MILK-12BD0B2	EPI_ISL_1084386	hCoV-19/England/MILK-12BD0B2/2021	ERS5839878	SAMEA8153103	ERR5382491	ERZ2156905
MILK-12BD0D0	EPI_ISL_1084426	hCoV-19/England/MILK-12BD0D0/2021	ERS5839880	SAMEA8153105	ERR5382493	ERZ2156909
MILK-12BD0EF	EPI_ISL_1084167	hCoV-19/England/MILK-12BD0EF/2021	ERS5839882	SAMEA8153107	ERR5382495	ERZ2156383
MILK-12BD0FE	EPI_ISL_1084187	hCoV-19/England/MILK-12BD0FE/2021	ERS5839848	SAMEA8153073	ERR5382461	ERZ2156385
MILK-12BD1DD	EPI_ISL_1084452	hCoV-19/England/MILK-12BD1DD/2021	ERS5839964	SAMEA8153189	ERR5382577	ERZ2156921
MILK-12BD3C8	EPI_ISL_1083989	hCoV-19/England/MILK-12BD3C8/2021	ERS5840077	SAMEA8153302	ERR5382690	ERZ2141006
MILK-12BD42F	EPI_ISL_1084341	hCoV-19/England/MILK-12BD42F/2021	ERS5839956	SAMEA8153181	ERR5382569	ERZ2156934
MILK-12BD911	EPI_ISL_1084445	hCoV-19/England/MILK-12BD911/2021	ERS5839937	SAMEA8153162	ERR5382550	ERZ2156943
MILK-12BDF1F	EPI_ISL_1084243	hCoV-19/England/MILK-12BDF1F/2021	ERS5839808	SAMEA8153033	ERR5382421	ERZ2156974
MILK-12BE6FB	EPI_ISL_1083952	hCoV-19/England/MILK-12BE6FB/2021	ERS5840137	SAMEA8153362	ERR5382750	ERZ2141177
MILK-12BE752	EPI_ISL_1083895	hCoV-19/England/MILK-12BE752/2021	ERS5840154	SAMEA8153379	ERR5382767	ERZ2141182
MILK-12BE92F	EPI_ISL_1084104	hCoV-19/England/MILK-12BE92F/2021	ERS5840188	SAMEA8153413	ERR5382801	ERZ2156622
MILK-12BE94D	EPI_ISL_1083902	hCoV-19/England/MILK-12BE94D/2021	ERS5840190	SAMEA8153415	ERR5382803	ERZ2141207
MILK-12BE95C	EPI_ISL_1083979	hCoV-19/England/MILK-12BE95C/2021	ERS5840183	SAMEA8153408	ERR5382796	ERZ2141208
MILK-12BE96B	EPI_ISL_1084102	hCoV-19/England/MILK-12BE96B/2021	ERS5840217	SAMEA8153442	ERR5382830	ERZ2156626
MILK-12BE9B6	EPI_ISL_1084130	hCoV-19/England/MILK-12BE9B6/2021	ERS5840213	SAMEA8153438	ERR5382826	ERZ2156627
MILK-12BE9D4	EPI_ISL_1083894	hCoV-19/England/MILK-12BE9D4/2021	ERS5840185	SAMEA8153410	ERR5382798	ERZ2141217
MILK-12C4E72	EPI_ISL_1071914	hCoV-19/England/MILK-12C4E72/2021	ERS5837935	SAMEA8151134	ERR5380802	ERZ2122408
MILK-12C4F06	EPI_ISL_1071869	hCoV-19/England/MILK-12C4F06/2021	ERS5837880	SAMEA8151079	ERR5380747	ERZ2122015
MILK-12C4FE8	EPI_ISL_1071838	hCoV-19/England/MILK-12C4FE8/2021	ERS5837939	SAMEA8151138	ERR5380806	ERZ2122032
MILK-12C5187	EPI_ISL_1071883	hCoV-19/England/MILK-12C5187/2021	ERS5838033	SAMEA8151232	ERR5380900	ERZ2122430
MILK-12C5882	EPI_ISL_1474903	hCoV-19/England/MILK-12C5882/2021	ERS6202786		ERR5668472	ERZ3674343
MILK-12C5943	EPI_ISL_1474910	hCoV-19/England/MILK-12C5943/2021	ERS6204750		ERR5670439	ERZ3693669
MILK-12C5952	EPI_ISL_1474911	hCoV-19/England/MILK-12C5952/2021	ERS6203472		ERR5669155	ERZ3685203
MILK-12C5AB9	EPI_ISL_1474925	hCoV-19/England/MILK-12C5AB9/2021	ERS6204071		ERR5669766	ERZ3683924
MILK-12C5B6B	EPI_ISL_1474930	hCoV-19/England/MILK-12C5B6B/2021	ERS6200583		ERR5666304	ERZ3678237
MILK-12C5C2C	EPI_ISL_1474937	hCoV-19/England/MILK-12C5C2C/2021	ERS6202023		ERR5667719	ERZ3678624
MILK-12C5C3B	EPI_ISL_1474938	hCoV-19/England/MILK-12C5C3B/2021	ERS6204590		ERR5670283	ERZ3686520
MILK-12C5D92	EPI_ISL_1474956	hCoV-19/England/MILK-12C5D92/2021	ERS6200626		ERR5666348	ERZ3684883
MILK-12C5DA1	EPI_ISL_1474957	hCoV-19/England/MILK-12C5DA1/2021	ERS6201633		ERR5667331	ERZ3680552
MILK-12C74C8	EPI_ISL_1105651	hCoV-19/England/MILK-12C74C8/2021	ERS5868946		ERR5401101
MILK-12CA586	EPI_ISL_1102210	hCoV-19/England/MILK-12CA586/2021	ERS5850335	SAMEA8163574	ERR5390142	ERZ2179762
MILK-12CA5C2	EPI_ISL_1082671	hCoV-19/England/MILK-12CA5C2/2021	ERS5850642	SAMEA8163881	ERR5390445	ERZ2123707
MILK-12CA823	EPI_ISL_1082533	hCoV-19/England/MILK-12CA823/2021	ERS5850732	SAMEA8163971	ERR5390535	ERZ2123726
MILK-12CA86F	EPI_ISL_1082620	hCoV-19/England/MILK-12CA86F/2021	ERS5850759	SAMEA8163998	ERR5390562	ERZ2123730
MILK-12CA87E	EPI_ISL_1082633	hCoV-19/England/MILK-12CA87E/2021	ERS5850738	SAMEA8163977	ERR5390541	ERZ2123731
MILK-12CA88D	EPI_ISL_1082711	hCoV-19/England/MILK-12CA88D/2021	ERS5850757	SAMEA8163996	ERR5390560	ERZ2123732
MILK-12CA8C9	EPI_ISL_1082746	hCoV-19/England/MILK-12CA8C9/2021	ERS5850768	SAMEA8164007	ERR5390571	ERZ2123967
MILK-12CA8E7	EPI_ISL_1082535	hCoV-19/England/MILK-12CA8E7/2021	ERS5850450	SAMEA8163689	ERR5390254	ERZ2123736
MILK-12CA999	EPI_ISL_1082618	hCoV-19/England/MILK-12CA999/2021	ERS5850483	SAMEA8163722	ERR5390286	ERZ2123745
MILK-12CAA69	EPI_ISL_1082781	hCoV-19/England/MILK-12CAA69/2021	ERS5850512	SAMEA8163751	ERR5390315	ERZ2123974
MILK-12CAA96	EPI_ISL_1082592	hCoV-19/England/MILK-12CAA96/2021	ERS5850543	SAMEA8163782	ERR5390346	ERZ2123754
MILK-12CAC54	EPI_ISL_1082796	hCoV-19/England/MILK-12CAC54/2021	ERS5850641	SAMEA8163880	ERR5390444	ERZ2123979
MILK-12CAD7F	EPI_ISL_1082752	hCoV-19/England/MILK-12CAD7F/2021	ERS5850701	SAMEA8163940	ERR5390504	ERZ2123986
MILK-12CBE02	EPI_ISL_1102199	hCoV-19/England/MILK-12CBE02/2021	ERS5850385	SAMEA8163624	ERR5390192	ERZ2179770
MILK-12CBE11	EPI_ISL_1102211	hCoV-19/England/MILK-12CBE11/2021	ERS5850363	SAMEA8163602	ERR5390170	ERZ2179771
MILK-12CBE3F	EPI_ISL_1102257	hCoV-19/England/MILK-12CBE3F/2021	ERS5850387	SAMEA8163626	ERR5390194	ERZ2179772
MILK-12CBE6C	EPI_ISL_1102225	hCoV-19/England/MILK-12CBE6C/2021	ERS5850395	SAMEA8163634	ERR5390202	ERZ2179775
MILK-12CBFC3	EPI_ISL_1082553	hCoV-19/England/MILK-12CBFC3/2021	ERS5850490	SAMEA8163729	ERR5390293	ERZ2123792
MILK-12CC029	EPI_ISL_1082536	hCoV-19/England/MILK-12CC029/2021	ERS5850513	SAMEA8163752	ERR5390316	ERZ2123795
MILK-12CC0FC	EPI_ISL_1082681	hCoV-19/England/MILK-12CC0FC/2021	ERS5850538	SAMEA8163777	ERR5390341	ERZ2123804
MILK-12CC126	EPI_ISL_1082740	hCoV-19/England/MILK-12CC126/2021	ERS5850544	SAMEA8163783	ERR5390347	ERZ2124031
MILK-12CC144	EPI_ISL_1082706	hCoV-19/England/MILK-12CC144/2021	ERS5850565	SAMEA8163804	ERR5390368	ERZ2123806
MILK-12CCA49	EPI_ISL_1102365	hCoV-19/England/MILK-12CCA49/2021	ERS5849946	SAMEA8163184	ERR5389754	ERZ2179801
MILK-12CCB0A	EPI_ISL_1102451	hCoV-19/England/MILK-12CCB0A/2021	ERS5850003	SAMEA8163241	ERR5389811	ERZ2180094
MILK-12CCB91	EPI_ISL_1102597	hCoV-19/England/MILK-12CCB91/2021	ERS5850036	SAMEA8163274	ERR5389844	ERZ2180099
MILK-12CD529	EPI_ISL_1102606	hCoV-19/England/MILK-12CD529/2021	ERS5849791	SAMEA8163029	ERR5389599	ERZ2180118
MILK-12D5096	EPI_ISL_1100829	hCoV-19/England/MILK-12D5096/2021	ERS5852097	SAMEA8165338	ERR5391897	ERZ2178377
MILK-12D62AE	EPI_ISL_1257222	hCoV-19/England/MILK-12D62AE/2021	ERS5935574	SAMEA8249318	ERR5469139	ERZ2253829
MILK-12EC83A	EPI_ISL_1101125	hCoV-19/England/MILK-12EC83A/2021	ERS5852629	SAMEA8165871	ERR5392425	ERZ2178815
MILK-12EC8FE	EPI_ISL_1101050	hCoV-19/England/MILK-12EC8FE/2021	ERS5852631	SAMEA8165873	ERR5392427	ERZ2178602
MILK-12EC9BF	EPI_ISL_1101232	hCoV-19/England/MILK-12EC9BF/2021	ERS5852632	SAMEA8165874	ERR5392428	ERZ2178829
MILK-12ECA16	EPI_ISL_1101092	hCoV-19/England/MILK-12ECA16/2021	ERS5852493	SAMEA8165735	ERR5392289	ERZ2178832
MILK-12ECACB	EPI_ISL_1101302	hCoV-19/England/MILK-12ECACB/2021	ERS5852495	SAMEA8165737	ERR5392291	ERZ2178836
MILK-12ECB13	EPI_ISL_1101304	hCoV-19/England/MILK-12ECB13/2021	ERS5852636	SAMEA8165878	ERR5392432	ERZ2178839
MILK-12ECC2F	EPI_ISL_1101213	hCoV-19/England/MILK-12ECC2F/2021	ERS5852442	SAMEA8165684	ERR5392238	ERZ2178846
MILK-12ECCD4	EPI_ISL_1101137	hCoV-19/England/MILK-12ECCD4/2021	ERS5852436	SAMEA8165678	ERR5392232	ERZ2178854
MILK-12ECD4A	EPI_ISL_1101075	hCoV-19/England/MILK-12ECD4A/2021	ERS5852612	SAMEA8165854	ERR5392408	ERZ2178620
MILK-12ECD86	EPI_ISL_1101219	hCoV-19/England/MILK-12ECD86/2021	ERS5852716	SAMEA8165958	ERR5392512	ERZ2178858
MILK-12ECFBD	EPI_ISL_1101224	hCoV-19/England/MILK-12ECFBD/2021	ERS5852723	SAMEA8165965	ERR5392519	ERZ2178884
MILK-12ED07D	EPI_ISL_1101235	hCoV-19/England/MILK-12ED07D/2021	ERS5852725	SAMEA8165967	ERR5392521	ERZ2178893
MILK-12ED0AA	EPI_ISL_1101274	hCoV-19/England/MILK-12ED0AA/2021	ERS5852480	SAMEA8165722	ERR5392276	ERZ2178896
MILK-12ED13E	EPI_ISL_1101183	hCoV-19/England/MILK-12ED13E/2021	ERS5852727	SAMEA8165969	ERR5392523	ERZ2178903
MILK-12ED1E3	EPI_ISL_1101090	hCoV-19/England/MILK-12ED1E3/2021	ERS5852729	SAMEA8165971	ERR5392525	ERZ2178914
MILK-12ED22C	EPI_ISL_1101102	hCoV-19/England/MILK-12ED22C/2021	ERS5852515	SAMEA8165757	ERR5392311	ERZ2178916
MILK-12ED295	EPI_ISL_1101218	hCoV-19/England/MILK-12ED295/2021	ERS5852702	SAMEA8165944	ERR5392498	ERZ2178920
MILK-12ED356	EPI_ISL_1101101	hCoV-19/England/MILK-12ED356/2021	ERS5852704	SAMEA8165946	ERR5392500	ERZ2178929
MILK-12ED6F3	EPI_ISL_1101276	hCoV-19/England/MILK-12ED6F3/2021	ERS5852687	SAMEA8165929	ERR5392483	ERZ2178965
MILK-12F6B70	EPI_ISL_1114825	hCoV-19/England/MILK-12F6B70/2021	ERS5855022	SAMEA8168267	ERR5394805	ERZ2181069
MILK-12F6F74	EPI_ISL_1114921	hCoV-19/England/MILK-12F6F74/2021	ERS5855211	SAMEA8168456	ERR5394994	ERZ2181821
MILK-12F70AD	EPI_ISL_1115025	hCoV-19/England/MILK-12F70AD/2021	ERS5855288	SAMEA8168533	ERR5395070	ERZ2181832
MILK-12F70DA	EPI_ISL_1115016	hCoV-19/England/MILK-12F70DA/2021	ERS5855313	SAMEA8168558	ERR5395095	ERZ2181834
MILK-12F70E9	EPI_ISL_1114950	hCoV-19/England/MILK-12F70E9/2021	ERS5855311	SAMEA8168556	ERR5395093	ERZ2181835
MILK-12F70F8	EPI_ISL_1114778	hCoV-19/England/MILK-12F70F8/2021	ERS5855317	SAMEA8168562	ERR5395099	ERZ2181091
MILK-12F7104	EPI_ISL_1114873	hCoV-19/England/MILK-12F7104/2021	ERS5855315	SAMEA8168560	ERR5395097	ERZ2181092
MILK-12F791B	EPI_ISL_1115053	hCoV-19/England/MILK-12F791B/2021	ERS5855107	SAMEA8168352	ERR5394890	ERZ2181857
MILK-12F7939	EPI_ISL_1114848	hCoV-19/England/MILK-12F7939/2021	ERS5855130	SAMEA8168375	ERR5394913	ERZ2181100
MILK-12F7948	EPI_ISL_1114861	hCoV-19/England/MILK-12F7948/2021	ERS5855128	SAMEA8168373	ERR5394911	ERZ2181101
MILK-12F7966	EPI_ISL_1114815	hCoV-19/England/MILK-12F7966/2021	ERS5855134	SAMEA8168379	ERR5394917	ERZ2181102
MILK-12F7A45	EPI_ISL_1114904	hCoV-19/England/MILK-12F7A45/2021	ERS5855187	SAMEA8168432	ERR5394970	ERZ2181864
MILK-12F7BD9	EPI_ISL_1115041	hCoV-19/England/MILK-12F7BD9/2021	ERS5855278	SAMEA8168523	ERR5395060	ERZ2181881
MILK-12F7BE8	EPI_ISL_1114887	hCoV-19/England/MILK-12F7BE8/2021	ERS5855271	SAMEA8168516	ERR5395054	ERZ2181882
MILK-12F7C12	EPI_ISL_1114993	hCoV-19/England/MILK-12F7C12/2021	ERS5855268	SAMEA8168513	ERR5395051	ERZ2181885
MILK-12F7D00	EPI_ISL_1114899	hCoV-19/England/MILK-12F7D00/2021	ERS5855325	SAMEA8168570	ERR5395107	ERZ2181895
MILK-13023F0	EPI_ISL_1098991	hCoV-19/England/MILK-13023F0/2021	ERS5853851	SAMEA8167094	ERR5393640	ERZ2176570
MILK-13025CD	EPI_ISL_1099237	hCoV-19/England/MILK-13025CD/2021	ERS5853997	SAMEA8167241	ERR5393786	ERZ2176855
MILK-1302642	EPI_ISL_1099220	hCoV-19/England/MILK-1302642/2021	ERS5853886	SAMEA8167129	ERR5393675	ERZ2176858
MILK-1302730	EPI_ISL_1098965	hCoV-19/England/MILK-1302730/2021	ERS5853973	SAMEA8167217	ERR5393762	ERZ2176587
MILK-13027A9	EPI_ISL_1098988	hCoV-19/England/MILK-13027A9/2021	ERS5853830	SAMEA8167073	ERR5393619	ERZ2176591
MILK-1302800	EPI_ISL_1099149	hCoV-19/England/MILK-1302800/2021	ERS5854001	SAMEA8167245	ERR5393790	ERZ2176870
MILK-130285B	EPI_ISL_1099160	hCoV-19/England/MILK-130285B/2021	ERS5853832	SAMEA8167075	ERR5393621	ERZ2176872
MILK-130286A	EPI_ISL_1099168	hCoV-19/England/MILK-130286A/2021	ERS5853863	SAMEA8167106	ERR5393652	ERZ2176873
MILK-13028B5	EPI_ISL_1099002	hCoV-19/England/MILK-13028B5/2021	ERS5854003	SAMEA8167247	ERR5393792	ERZ2176600
MILK-13044EC	EPI_ISL_1099158	hCoV-19/England/MILK-13044EC/2021	ERS5853827	SAMEA8167070	ERR5393616	ERZ2176892
MILK-1304622	EPI_ISL_1099206	hCoV-19/England/MILK-1304622/2021	ERS5853716	SAMEA8166959	ERR5393505	ERZ2176898
MILK-13047D4	EPI_ISL_1099236	hCoV-19/England/MILK-13047D4/2021	ERS5853835	SAMEA8167078	ERR5393624	ERZ2176908
MILK-1305524	EPI_ISL_1175512	hCoV-19/England/MILK-1305524/2021	ERS5899905	SAMEA8213315	ERR5422038	ERZ2185706
MILK-1305876	EPI_ISL_1175602	hCoV-19/England/MILK-1305876/2021	ERS5900048	SAMEA8213458	ERR5422179	ERZ2185740
MILK-1305928	EPI_ISL_1175564	hCoV-19/England/MILK-1305928/2021	ERS5900049	SAMEA8213459	ERR5422180	ERZ2185745
MILK-1305982	EPI_ISL_1175718	hCoV-19/England/MILK-1305982/2021	ERS5899889	SAMEA8213299	ERR5422022	ERZ2185951
MILK-1305A34	EPI_ISL_1122668	hCoV-19/England/MILK-1305A34/2021	ERS5883361	SAMEA8196751	ERR5414815	ERZ2183465
MILK-1305AAD	EPI_ISL_1122489	hCoV-19/England/MILK-1305AAD/2021	ERS5883569	SAMEA8196959	ERR5415023	ERZ2183470
MILK-1305EFC	EPI_ISL_1122465	hCoV-19/England/MILK-1305EFC/2021	ERS5883550	SAMEA8196940	ERR5415004	ERZ2183514
MILK-1308266	EPI_ISL_1175574	hCoV-19/England/MILK-1308266/2021	ERS5899725	SAMEA8213135	ERR5421859	ERZ2185753
MILK-13082FD	EPI_ISL_1175712	hCoV-19/England/MILK-13082FD/2021	ERS5899983	SAMEA8213393	ERR5422115	ERZ2185954
MILK-13084AC	EPI_ISL_1175721	hCoV-19/England/MILK-13084AC/2021	ERS5899723	SAMEA8213133	ERR5421857	ERZ2185965
MILK-130ADEB	EPI_ISL_1100599	hCoV-19/England/MILK-130ADEB/2021	ERS5854327	SAMEA8167571	ERR5394113	ERZ2178399
MILK-130AE06	EPI_ISL_1100710	hCoV-19/England/MILK-130AE06/2021	ERS5854389	SAMEA8167633	ERR5394174	ERZ2178400
MILK-130AF03	EPI_ISL_1100551	hCoV-19/England/MILK-130AF03/2021	ERS5854543	SAMEA8167787	ERR5394328	ERZ2178172
MILK-130AFE5	EPI_ISL_1100583	hCoV-19/England/MILK-130AFE5/2021	ERS5854636	SAMEA8167880	ERR5394421	ERZ2178416
MILK-130B069	EPI_ISL_1100522	hCoV-19/England/MILK-130B069/2021	ERS5854516	SAMEA8167760	ERR5394301	ERZ2178182
MILK-130B078	EPI_ISL_1100408	hCoV-19/England/MILK-130B078/2021	ERS5854547	SAMEA8167791	ERR5394332	ERZ2178183
MILK-130B157	EPI_ISL_1100633	hCoV-19/England/MILK-130B157/2021	ERS5854609	SAMEA8167853	ERR5394394	ERZ2178424
MILK-130B2AF	EPI_ISL_1100483	hCoV-19/England/MILK-130B2AF/2021	ERS5854522	SAMEA8167766	ERR5394307	ERZ2178199
MILK-130B2CD	EPI_ISL_1100720	hCoV-19/England/MILK-130B2CD/2021	ERS5854581	SAMEA8167825	ERR5394366	ERZ2178434
MILK-130B2DC	EPI_ISL_1100699	hCoV-19/England/MILK-130B2DC/2021	ERS5854613	SAMEA8167857	ERR5394398	ERZ2178435
MILK-130B2EB	EPI_ISL_1100695	hCoV-19/England/MILK-130B2EB/2021	ERS5854644	SAMEA8167888	ERR5394429	ERZ2178436
MILK-130CF4D	EPI_ISL_1100233	hCoV-19/England/MILK-130CF4D/2021	ERS5854859	SAMEA8168104	ERR5394644	ERZ2177935
MILK-130CF6B	EPI_ISL_1100095	hCoV-19/England/MILK-130CF6B/2021	ERS5854912	SAMEA8168157	ERR5394697	ERZ2177937
MILK-130D01C	EPI_ISL_1100165	hCoV-19/England/MILK-130D01C/2021	ERS5854915	SAMEA8168160	ERR5394700	ERZ2177943
MILK-1317D27	EPI_ISL_1309251	hCoV-19/England/MILK-1317D27/2021	ERS6150396		ERR5630986
MILK-1317E24	EPI_ISL_1309266	hCoV-19/England/MILK-1317E24/2021	ERS6150844		ERR5631438
MILK-1317FA9	EPI_ISL_1309288	hCoV-19/England/MILK-1317FA9/2021	ERS6153160		ERR5634007
MILK-131804B	EPI_ISL_1309295	hCoV-19/England/MILK-131804B/2021	ERS6152941		ERR5633787
MILK-1320FDA	EPI_ISL_1248682	hCoV-19/England/MILK-1320FDA/2021	ERS5946569		ERR5479874	ERZ2191006
MILK-132108B	EPI_ISL_1248691	hCoV-19/England/MILK-132108B/2021	ERS5943329		ERR5476550	ERZ2191782
MILK-132115B	EPI_ISL_1248698	hCoV-19/England/MILK-132115B/2021	ERS5945768		ERR5479047	ERZ2191869
MILK-13211F1	EPI_ISL_1248702	hCoV-19/England/MILK-13211F1/2021	ERS5941002		ERR5474178	ERZ2192097
MILK-132156E	EPI_ISL_1309318	hCoV-19/England/MILK-132156E/2021	ERS6061256		ERR5513356	ERZ3680712
MILK-13215D7	EPI_ISL_1309324	hCoV-19/England/MILK-13215D7/2021	ERS6052186		ERR5503936	ERZ3687166
MILK-132162F	EPI_ISL_1309326	hCoV-19/England/MILK-132162F/2021	ERS6043306		ERR5494823	ERZ3673809
MILK-1321698	EPI_ISL_1309332	hCoV-19/England/MILK-1321698/2021	ERS6052637		ERR5504406	ERZ3672935
MILK-13216E3	EPI_ISL_1309335	hCoV-19/England/MILK-13216E3/2021	ERS6048142		ERR5499747	ERZ3689261
MILK-1321795	EPI_ISL_1309341	hCoV-19/England/MILK-1321795/2021	ERS6057380		ERR5509333	ERZ3685268
MILK-1321838	EPI_ISL_1309345	hCoV-19/England/MILK-1321838/2021	ERS6045619		ERR5497160	ERZ3678196
MILK-13218FC	EPI_ISL_1309352	hCoV-19/England/MILK-13218FC/2021	ERS6062755		ERR5514689	ERZ3679615
MILK-13219AE	EPI_ISL_1309360	hCoV-19/England/MILK-13219AE/2021	ERS6045395		ERR5496932	ERZ3687562
MILK-13219BD	EPI_ISL_1309361	hCoV-19/England/MILK-13219BD/2021	ERS6052463		ERR5504224	ERZ3682425
MILK-132261F	EPI_ISL_1386987	hCoV-19/England/MILK-132261F/2021	ERS6147504		ERR5628065	ERZ3684658
MILK-13227A3	EPI_ISL_1386999	hCoV-19/England/MILK-13227A3/2021	ERS6152238		ERR5633083	ERZ3677072
MILK-132512A	EPI_ISL_1248751	hCoV-19/England/MILK-132512A/2021	ERS5943245		ERR5476463
MILK-13251EE	EPI_ISL_1248762	hCoV-19/England/MILK-13251EE/2021	ERS5943787		ERR5477020
MILK-132637E	EPI_ISL_1248808	hCoV-19/England/MILK-132637E/2021	ERS5938716		ERR5471855
MILK-13265A5	EPI_ISL_1248809	hCoV-19/England/MILK-13265A5/2021	ERS5940721		ERR5473895
MILK-132ED3C	EPI_ISL_1174586	hCoV-19/England/MILK-132ED3C/2021	ERS5903125	SAMEA8216539	ERR5426726	ERZ2184605
MILK-132FEB0	EPI_ISL_1174579	hCoV-19/England/MILK-132FEB0/2021	ERS5903084	SAMEA8216498	ERR5426685	ERZ2184616
MILK-133003E	EPI_ISL_1174578	hCoV-19/England/MILK-133003E/2021	ERS5903140	SAMEA8216554	ERR5426741	ERZ2184620
MILK-133AADC	EPI_ISL_1189593	hCoV-19/England/MILK-133AADC/2021	ERS5907710	SAMEA8221130	ERR5436145	ERZ2192480
MILK-133B08E	EPI_ISL_1189689	hCoV-19/England/MILK-133B08E/2021	ERS5907841	SAMEA8221262	ERR5436276	ERZ2192537
MILK-133B23D	EPI_ISL_1189764	hCoV-19/England/MILK-133B23D/2021	ERS5907660	SAMEA8221080	ERR5436095	ERZ2192742
MILK-133B2F1	EPI_ISL_1189719	hCoV-19/England/MILK-133B2F1/2021	ERS5907662	SAMEA8221082	ERR5436097	ERZ2192560
MILK-133B5AD	EPI_ISL_1189618	hCoV-19/England/MILK-133B5AD/2021	ERS5907854	SAMEA8221275	ERR5436289	ERZ2192588
MILK-133E5E6	EPI_ISL_1207774	hCoV-19/England/MILK-133E5E6/2021	ERS5919789	SAMEA8233511	ERR5453482	ERZ2205910
MILK-133E698	EPI_ISL_1207787	hCoV-19/England/MILK-133E698/2021	ERS5919759	SAMEA8233481	ERR5453452	ERZ2205924
MILK-133E70E	EPI_ISL_1207549	hCoV-19/England/MILK-133E70E/2021	ERS5919610	SAMEA8233332	ERR5453303	ERZ2205369
MILK-133E926	EPI_ISL_1207715	hCoV-19/England/MILK-133E926/2021	ERS5919586	SAMEA8233308	ERR5453279	ERZ2205975
MILK-133E9F9	EPI_ISL_1207794	hCoV-19/England/MILK-133E9F9/2021	ERS5919618	SAMEA8233340	ERR5453311	ERZ2205993
MILK-1343DD7	EPI_ISL_1207007	hCoV-19/England/MILK-1343DD7/2021	ERS5919917	SAMEA8233639	ERR5453611	ERZ2204508
MILK-1349630	EPI_ISL_1206526	hCoV-19/England/MILK-1349630/2021	ERS5920444	SAMEA8234167	ERR5454138	ERZ2203677
MILK-134980D	EPI_ISL_1206520	hCoV-19/England/MILK-134980D/2021	ERS5920264	SAMEA8233987	ERR5453958	ERZ2203683
MILK-1349867	EPI_ISL_1206550	hCoV-19/England/MILK-1349867/2021	ERS5920425	SAMEA8234148	ERR5454119	ERZ2204040
MILK-1349955	EPI_ISL_1206786	hCoV-19/England/MILK-1349955/2021	ERS5920499	SAMEA8234222	ERR5454193	ERZ2204067
MILK-1349F71	EPI_ISL_1207624	hCoV-19/England/MILK-1349F71/2021	ERS5919577	SAMEA8233299	ERR5453270	ERZ2206018
MILK-134A0B9	EPI_ISL_1207460	hCoV-19/England/MILK-134A0B9/2021	ERS5919821	SAMEA8233543	ERR5453514	ERZ2205426
MILK-134A0F5	EPI_ISL_1207586	hCoV-19/England/MILK-134A0F5/2021	ERS5919581	SAMEA8233303	ERR5453274	ERZ2206036
MILK-134A277	EPI_ISL_1207635	hCoV-19/England/MILK-134A277/2021	ERS5919585	SAMEA8233307	ERR5453278	ERZ2206066
MILK-134A338	EPI_ISL_1207738	hCoV-19/England/MILK-134A338/2021	ERS5919587	SAMEA8233309	ERR5453280	ERZ2206083
MILK-134A893	EPI_ISL_1206891	hCoV-19/England/MILK-134A893/2021	ERS5920184	SAMEA8233906	ERR5453878	ERZ2204528
MILK-134A927	EPI_ISL_1206996	hCoV-19/England/MILK-134A927/2021	ERS5920155	SAMEA8233877	ERR5453849	ERZ2204538
MILK-134A963	EPI_ISL_1207037	hCoV-19/England/MILK-134A963/2021	ERS5920157	SAMEA8233879	ERR5453851	ERZ2204543
MILK-134A972	EPI_ISL_1206957	hCoV-19/England/MILK-134A972/2021	ERS5920186	SAMEA8233908	ERR5453880	ERZ2204544
MILK-134AA06	EPI_ISL_1206989	hCoV-19/England/MILK-134AA06/2021	ERS5920104	SAMEA8233826	ERR5453798	ERZ2204558
MILK-134AA33	EPI_ISL_1207078	hCoV-19/England/MILK-134AA33/2021	ERS5920190	SAMEA8233912	ERR5453884	ERZ2204899
MILK-134AA60	EPI_ISL_1207127	hCoV-19/England/MILK-134AA60/2021	ERS5920106	SAMEA8233828	ERR5453800	ERZ2204902
MILK-134AA9D	EPI_ISL_1206946	hCoV-19/England/MILK-134AA9D/2021	ERS5920192	SAMEA8233914	ERR5453886	ERZ2204567
MILK-134C855	EPI_ISL_1207027	hCoV-19/England/MILK-134C855/2021	ERS5920050	SAMEA8233772	ERR5453744	ERZ2204619
MILK-134CB2F	EPI_ISL_1206819	hCoV-19/England/MILK-134CB2F/2021	ERS5920060	SAMEA8233782	ERR5453754	ERZ2204670
MILK-134CEDB	EPI_ISL_1206546	hCoV-19/England/MILK-134CEDB/2021	ERS5920197	SAMEA8233920	ERR5453891	ERZ2203687
MILK-134CF23	EPI_ISL_1206793	hCoV-19/England/MILK-134CF23/2021	ERS5920353	SAMEA8234076	ERR5454047	ERZ2204135
MILK-13534C0	EPI_ISL_1189207	hCoV-19/England/MILK-13534C0/2021	ERS5908298	SAMEA8221719	ERR5436741	ERZ2191033
MILK-135383D	EPI_ISL_1189137	hCoV-19/England/MILK-135383D/2021	ERS5908214	SAMEA8221635	ERR5436657	ERZ2191219
MILK-135391C	EPI_ISL_1189276	hCoV-19/England/MILK-135391C/2021	ERS5908304	SAMEA8221725	ERR5436747	ERZ2191927
MILK-13539D0	EPI_ISL_1188989	hCoV-19/England/MILK-13539D0/2021	ERS5908305	SAMEA8221726	ERR5436748	ERZ2191315
MILK-135416E	EPI_ISL_1189487	hCoV-19/England/MILK-135416E/2021	ERS5908384	SAMEA8221805	ERR5436827	ERZ2192595
MILK-13542F2	EPI_ISL_1189336	hCoV-19/England/MILK-13542F2/2021	ERS5908418	SAMEA8221839	ERR5436861	ERZ2192141
MILK-1354F46	EPI_ISL_1189491	hCoV-19/England/MILK-1354F46/2021	ERS5908382	SAMEA8221803	ERR5436825	ERZ2192610
MILK-13550CA	EPI_ISL_1189428	hCoV-19/England/MILK-13550CA/2021	ERS5908400	SAMEA8221821	ERR5436843	ERZ2192298
MILK-13550D9	EPI_ISL_1189426	hCoV-19/England/MILK-13550D9/2021	ERS5908415	SAMEA8221836	ERR5436858	ERZ2192299
MILK-13574EA	EPI_ISL_1187994	hCoV-19/England/MILK-13574EA/2021	ERS5908860	SAMEA8222282	ERR5437310	ERZ2188183
MILK-1357532	EPI_ISL_1187995	hCoV-19/England/MILK-1357532/2021	ERS5908862	SAMEA8222284	ERR5437312	ERZ2188185
MILK-135758D	EPI_ISL_1187768	hCoV-19/England/MILK-135758D/2021	ERS5908864	SAMEA8222286	ERR5437314	ERZ2187990
MILK-13576A8	EPI_ISL_1187822	hCoV-19/England/MILK-13576A8/2021	ERS5908841	SAMEA8222263	ERR5437291	ERZ2188004
MILK-13576C6	EPI_ISL_1187850	hCoV-19/England/MILK-13576C6/2021	ERS5908892	SAMEA8222314	ERR5437342	ERZ2188006
MILK-1357A51	EPI_ISL_1187873	hCoV-19/England/MILK-1357A51/2021	ERS5908829	SAMEA8222251	ERR5437279	ERZ2188008
MILK-1357D58	EPI_ISL_1187903	hCoV-19/England/MILK-1357D58/2021	ERS5908865	SAMEA8222287	ERR5437315	ERZ2188039
MILK-1357E82	EPI_ISL_1187957	hCoV-19/England/MILK-1357E82/2021	ERS5908811	SAMEA8222233	ERR5437261	ERZ2188203
MILK-136272F	EPI_ISL_1207355	hCoV-19/England/MILK-136272F/2021	ERS5919227	SAMEA8232948	ERR5452919	ERZ2205512
MILK-13629B0	EPI_ISL_1207277	hCoV-19/England/MILK-13629B0/2021	ERS5919383	SAMEA8233104	ERR5453075	ERZ2205010
MILK-13643A1	EPI_ISL_1187428	hCoV-19/England/MILK-13643A1/2021	ERS5909897	SAMEA8223320	ERR5438361	ERZ2187498
MILK-13643FC	EPI_ISL_1187275	hCoV-19/England/MILK-13643FC/2021	ERS5909820	SAMEA8223243	ERR5438284	ERZ2187500
MILK-1364417	EPI_ISL_1187350	hCoV-19/England/MILK-1364417/2021	ERS5909877	SAMEA8223300	ERR5438341	ERZ2187501
MILK-1364505	EPI_ISL_1187364	hCoV-19/England/MILK-1364505/2021	ERS5909880	SAMEA8223303	ERR5438344	ERZ2187507
MILK-136458D	EPI_ISL_1187281	hCoV-19/England/MILK-136458D/2021	ERS5909882	SAMEA8223305	ERR5438346	ERZ2187512
MILK-136472D	EPI_ISL_1187320	hCoV-19/England/MILK-136472D/2021	ERS5909884	SAMEA8223307	ERR5438348	ERZ2187525
MILK-136B3F5	EPI_ISL_1244547	hCoV-19/England/MILK-136B3F5/2021	ERS5930816	SAMEA8244553	ERR5465864	ERZ2238543
MILK-136B42F	EPI_ISL_1244469	hCoV-19/England/MILK-136B42F/2021	ERS5930556	SAMEA8244292	ERR5465604	ERZ2238547
MILK-136B45C	EPI_ISL_1244317	hCoV-19/England/MILK-136B45C/2021	ERS5930643	SAMEA8244379	ERR5465691	ERZ2238552
MILK-136B7AE	EPI_ISL_1244458	hCoV-19/England/MILK-136B7AE/2021	ERS5930824	SAMEA8244561	ERR5465872	ERZ2238614
MILK-136C057	EPI_ISL_1223771	hCoV-19/England/MILK-136C057/2021	ERS5924162	SAMEA8237890	ERR5459727	ERZ2208752
MILK-136C118	EPI_ISL_1223939	hCoV-19/England/MILK-136C118/2021	ERS5924164	SAMEA8237892	ERR5459729	ERZ2208768
MILK-136D180	EPI_ISL_1205980	hCoV-19/England/MILK-136D180/2021	ERS5920529	SAMEA8234252	ERR5454225	ERZ2202704
MILK-136DD6E	EPI_ISL_1205867	hCoV-19/England/MILK-136DD6E/2021	ERS5920708	SAMEA8234431	ERR5454404	ERZ2202813
MILK-136DDF5	EPI_ISL_1205972	hCoV-19/England/MILK-136DDF5/2021	ERS5920710	SAMEA8234433	ERR5454406	ERZ2202821
MILK-136DFA4	EPI_ISL_1205864	hCoV-19/England/MILK-136DFA4/2021	ERS5920716	SAMEA8234439	ERR5454412	ERZ2202847
MILK-136E019	EPI_ISL_1205739	hCoV-19/England/MILK-136E019/2021	ERS5920718	SAMEA8234441	ERR5454414	ERZ2202205
MILK-1370630	EPI_ISL_1207357	hCoV-19/England/MILK-1370630/2021	ERS5919256	SAMEA8232977	ERR5452948	ERZ2205566
MILK-13706A9	EPI_ISL_1207327	hCoV-19/England/MILK-13706A9/2021	ERS5919258	SAMEA8232979	ERR5452950	ERZ2205570
MILK-137611B	EPI_ISL_1449674	hCoV-19/England/MILK-137611B/2021	ERS6207130	SAMEA8522342	ERR5672827	ERZ2448595
MILK-13771FC	EPI_ISL_1244085	hCoV-19/England/MILK-13771FC/2021	ERS5931182	SAMEA8244919	ERR5466230	ERZ2237761
MILK-1377499	EPI_ISL_1245513	hCoV-19/England/MILK-1377499/2021	ERS5926830	SAMEA8240561	ERR5461754	ERZ2249232
MILK-13786DE	EPI_ISL_1245640	hCoV-19/England/MILK-13786DE/2021	ERS5926787	SAMEA8240518	ERR5461711	ERZ2249790
MILK-1378744	EPI_ISL_1245364	hCoV-19/England/MILK-1378744/2021	ERS5926969	SAMEA8240701	ERR5461893	ERZ2249318
MILK-13788BA	EPI_ISL_1245442	hCoV-19/England/MILK-13788BA/2021	ERS5926971	SAMEA8240703	ERR5461895	ERZ2249338
MILK-1378CFA	EPI_ISL_1244053	hCoV-19/England/MILK-1378CFA/2021	ERS5931137	SAMEA8244874	ERR5466185	ERZ2237283
MILK-1378F3D	EPI_ISL_1243995	hCoV-19/England/MILK-1378F3D/2021	ERS5931140	SAMEA8244877	ERR5466188	ERZ2237303
MILK-1378F97	EPI_ISL_1244107	hCoV-19/England/MILK-1378F97/2021	ERS5930970	SAMEA8244707	ERR5466018	ERZ2237918
MILK-1378FB5	EPI_ISL_1244156	hCoV-19/England/MILK-1378FB5/2021	ERS5931028	SAMEA8244765	ERR5466076	ERZ2237921
MILK-137902A	EPI_ISL_1244038	hCoV-19/England/MILK-137902A/2021	ERS5930886	SAMEA8244623	ERR5465934	ERZ2237319
MILK-1379109	EPI_ISL_1244195	hCoV-19/England/MILK-1379109/2021	ERS5930974	SAMEA8244711	ERR5466022	ERZ2237949
MILK-13798F5	EPI_ISL_1244188	hCoV-19/England/MILK-13798F5/2021	ERS5930975	SAMEA8244712	ERR5466023	ERZ2237962
MILK-1379AA4	EPI_ISL_1244059	hCoV-19/England/MILK-1379AA4/2021	ERS5931010	SAMEA8244747	ERR5466058	ERZ2237999
MILK-1379AC2	EPI_ISL_1243953	hCoV-19/England/MILK-1379AC2/2021	ERS5931067	SAMEA8244804	ERR5466115	ERZ2237347
MILK-1379AE0	EPI_ISL_1244143	hCoV-19/England/MILK-1379AE0/2021	ERS5931125	SAMEA8244862	ERR5466173	ERZ2238009
MILK-13835D3	EPI_ISL_1245601	hCoV-19/England/MILK-13835D3/2021	ERS5926932	SAMEA8240663	ERR5461856	ERZ2249840
MILK-1383676	EPI_ISL_1245437	hCoV-19/England/MILK-1383676/2021	ERS5926844	SAMEA8240575	ERR5461768	ERZ2249388
MILK-1383A2F	EPI_ISL_1224400	hCoV-19/England/MILK-1383A2F/2021	ERS5924449	SAMEA8238177	ERR5460014	ERZ2230671
MILK-1383B1D	EPI_ISL_1224385	hCoV-19/England/MILK-1383B1D/2021	ERS5924538	SAMEA8238266	ERR5460103	ERZ2230705
MILK-1383B95	EPI_ISL_1224192	hCoV-19/England/MILK-1383B95/2021	ERS5924453	SAMEA8238181	ERR5460018	ERZ2209092
MILK-138452D	EPI_ISL_1224413	hCoV-19/England/MILK-138452D/2021	ERS5924756	SAMEA8238485	ERR5460321	ERZ2230811
MILK-13845D2	EPI_ISL_1224404	hCoV-19/England/MILK-13845D2/2021	ERS5924757	SAMEA8238486	ERR5460322	ERZ2230824
MILK-1384648	EPI_ISL_1224368	hCoV-19/England/MILK-1384648/2021	ERS5924646	SAMEA8238374	ERR5460211	ERZ2230834
MILK-1384684	EPI_ISL_1224351	hCoV-19/England/MILK-1384684/2021	ERS5924759	SAMEA8238488	ERR5460324	ERZ2230841
MILK-13846EE	EPI_ISL_1224298	hCoV-19/England/MILK-13846EE/2021	ERS5924596	SAMEA8238324	ERR5460161	ERZ2230851
MILK-1384709	EPI_ISL_1224453	hCoV-19/England/MILK-1384709/2021	ERS5924647	SAMEA8238375	ERR5460212	ERZ2232051
MILK-1384745	EPI_ISL_1224259	hCoV-19/England/MILK-1384745/2021	ERS5924761	SAMEA8238490	ERR5460326	ERZ2230856
MILK-13847AF	EPI_ISL_1224335	hCoV-19/England/MILK-13847AF/2021	ERS5924597	SAMEA8238325	ERR5460162	ERZ2230871
MILK-13847DC	EPI_ISL_1224223	hCoV-19/England/MILK-13847DC/2021	ERS5924677	SAMEA8238405	ERR5460242	ERZ2230876
MILK-13848E8	EPI_ISL_1224459	hCoV-19/England/MILK-13848E8/2021	ERS5924486	SAMEA8238214	ERR5460051	ERZ2232065
MILK-138495E	EPI_ISL_1224226	hCoV-19/England/MILK-138495E/2021	ERS5924681	SAMEA8238409	ERR5460246	ERZ2230900
MILK-13849F4	EPI_ISL_1224273	hCoV-19/England/MILK-13849F4/2021	ERS5924626	SAMEA8238354	ERR5460191	ERZ2230920
MILK-1384AE2	EPI_ISL_1224402	hCoV-19/England/MILK-1384AE2/2021	ERS5924713	SAMEA8238442	ERR5460278	ERZ2230945
MILK-1384BA3	EPI_ISL_1224280	hCoV-19/England/MILK-1384BA3/2021	ERS5924715	SAMEA8238444	ERR5460280	ERZ2230966
MILK-1384BB2	EPI_ISL_1224360	hCoV-19/England/MILK-1384BB2/2021	ERS5924743	SAMEA8238472	ERR5460308	ERZ2230969
MILK-1384C64	EPI_ISL_1224180	hCoV-19/England/MILK-1384C64/2021	ERS5924717	SAMEA8238446	ERR5460282	ERZ2209127
MILK-1384CBF	EPI_ISL_1224436	hCoV-19/England/MILK-1384CBF/2021	ERS5924523	SAMEA8238251	ERR5460088	ERZ2230992
MILK-1384D34	EPI_ISL_1224356	hCoV-19/England/MILK-1384D34/2021	ERS5924747	SAMEA8238476	ERR5460312	ERZ2231007
MILK-1384DDA	EPI_ISL_1224495	hCoV-19/England/MILK-1384DDA/2021	ERS5924720	SAMEA8238449	ERR5460285	ERZ2232101
MILK-1384F4D	EPI_ISL_1224489	hCoV-19/England/MILK-1384F4D/2021	ERS5924724	SAMEA8238453	ERR5460289	ERZ2232112
MILK-1384FB6	EPI_ISL_1224481	hCoV-19/England/MILK-1384FB6/2021	ERS5924588	SAMEA8238316	ERR5460153	ERZ2232116
MILK-1384FF2	EPI_ISL_1224469	hCoV-19/England/MILK-1384FF2/2021	ERS5924698	SAMEA8238427	ERR5460263	ERZ2232121
MILK-138500D	EPI_ISL_1224168	hCoV-19/England/MILK-138500D/2021	ERS5924726	SAMEA8238455	ERR5460291	ERZ2209138
MILK-13850EF	EPI_ISL_1224204	hCoV-19/England/MILK-13850EF/2021	ERS5924770	SAMEA8238499	ERR5460335	ERZ2231109
MILK-138536E	EPI_ISL_1224355	hCoV-19/England/MILK-138536E/2021	ERS5924608	SAMEA8238336	ERR5460173	ERZ2231232
MILK-138539B	EPI_ISL_1224475	hCoV-19/England/MILK-138539B/2021	ERS5924693	SAMEA8238422	ERR5460258	ERZ2232142
MILK-138547A	EPI_ISL_1224217	hCoV-19/England/MILK-138547A/2021	ERS5924751	SAMEA8238480	ERR5460316	ERZ2231272
MILK-138553B	EPI_ISL_1224419	hCoV-19/England/MILK-138553B/2021	ERS5924753	SAMEA8238482	ERR5460318	ERZ2231303
MILK-1385CEB	EPI_ISL_1242897	hCoV-19/England/MILK-1385CEB/2021	ERS5951786	SAMEA8265553	ERR5488038	ERZ2235142
MILK-1385DCA	EPI_ISL_1243132	hCoV-19/England/MILK-1385DCA/2021	ERS5951770	SAMEA8265537	ERR5488022	ERZ2235670
MILK-13866A0	EPI_ISL_1242885	hCoV-19/England/MILK-13866A0/2021	ERS5951782	SAMEA8265549	ERR5488034	ERZ2235251
MILK-13867CB	EPI_ISL_1242851	hCoV-19/England/MILK-13867CB/2021	ERS5951809	SAMEA8265576	ERR5488061	ERZ2235267
MILK-1386AFF	EPI_ISL_1243103	hCoV-19/England/MILK-1386AFF/2021	ERS5951923	SAMEA8265690	ERR5488175	ERZ2235761
MILK-1388073	EPI_ISL_1245727	hCoV-19/England/MILK-1388073/2021	ERS5930053	SAMEA8243789	ERR5465101	ERZ2249908
MILK-139435D	EPI_ISL_1255652	hCoV-19/England/MILK-139435D/2021	ERS5937051	SAMEA8250798	ERR5470246	ERZ2251951
MILK-139684D	EPI_ISL_1256826	hCoV-19/England/MILK-139684D/2021	ERS5936752	SAMEA8250499	ERR5469947	ERZ2253197
MILK-139691D	EPI_ISL_1256937	hCoV-19/England/MILK-139691D/2021	ERS5936665	SAMEA8250411	ERR5469860	ERZ2253669
MILK-13984FC	EPI_ISL_1264229	hCoV-19/England/MILK-13984FC/2021	ERS5951375	SAMEA8265141	ERR5486823	ERZ2265464
MILK-13986D8	EPI_ISL_1264252	hCoV-19/England/MILK-13986D8/2021	ERS5951261	SAMEA8265027	ERR5486709	ERZ2265485
MILK-139873F	EPI_ISL_1264107	hCoV-19/England/MILK-139873F/2021	ERS5951408	SAMEA8265174	ERR5486856	ERZ2265308
MILK-139877B	EPI_ISL_1264184	hCoV-19/England/MILK-139877B/2021	ERS5951232	SAMEA8264998	ERR5486680	ERZ2265493
MILK-13987E4	EPI_ISL_1264128	hCoV-19/England/MILK-13987E4/2021	ERS5951381	SAMEA8265147	ERR5486829	ERZ2265314
MILK-13988B4	EPI_ISL_1256770	hCoV-19/England/MILK-13988B4/2021	ERS5936649	SAMEA8250395	ERR5469844	ERZ2253237
MILK-1398A54	EPI_ISL_1256851	hCoV-19/England/MILK-1398A54/2021	ERS5936634	SAMEA8250380	ERR5469829	ERZ2253261
MILK-1398AAF	EPI_ISL_1256758	hCoV-19/England/MILK-1398AAF/2021	ERS5936655	SAMEA8250401	ERR5469850	ERZ2253267
MILK-13A16CD	EPI_ISL_1316590	hCoV-19/England/MILK-13A16CD/2021	ERS6086412	SAMEA8400936	ERR5531845	ERZ2277575
MILK-13A17AC	EPI_ISL_1316575	hCoV-19/England/MILK-13A17AC/2021	ERS6086421	SAMEA8400945	ERR5531854	ERZ2277584
MILK-13A189A	EPI_ISL_1264473	hCoV-19/England/MILK-13A189A/2021	ERS5951642	SAMEA8265408	ERR5487090	ERZ2265925
MILK-13A19E2	EPI_ISL_1264545	hCoV-19/England/MILK-13A19E2/2021	ERS5951626	SAMEA8265392	ERR5487074	ERZ2265989
MILK-13A1A85	EPI_ISL_1264424	hCoV-19/England/MILK-13A1A85/2021	ERS5951629	SAMEA8265395	ERR5487077	ERZ2265517
MILK-13A25FC	EPI_ISL_1264262	hCoV-19/England/MILK-13A25FC/2021	ERS5951240	SAMEA8265006	ERR5486688	ERZ2265533
MILK-13A285D	EPI_ISL_1264261	hCoV-19/England/MILK-13A285D/2021	ERS5951407	SAMEA8265173	ERR5486855	ERZ2265567
MILK-13A3528	EPI_ISL_1276696	hCoV-19/England/MILK-13A3528/2021	ERS5960705	SAMEA8274404	ERR5491537	ERZ2273435
MILK-13A3582	EPI_ISL_1264513	hCoV-19/England/MILK-13A3582/2021	ERS5951438	SAMEA8265204	ERR5486886	ERZ2266009
MILK-13A369E	EPI_ISL_1264634	hCoV-19/England/MILK-13A369E/2021	ERS5951575	SAMEA8265341	ERR5487023	ERZ2266043
MILK-13A375F	EPI_ISL_1264633	hCoV-19/England/MILK-13A375F/2021	ERS5951577	SAMEA8265343	ERR5487025	ERZ2266074
MILK-13A37E6	EPI_ISL_1264493	hCoV-19/England/MILK-13A37E6/2021	ERS5951528	SAMEA8265294	ERR5486976	ERZ2266095
MILK-13A3898	EPI_ISL_1264455	hCoV-19/England/MILK-13A3898/2021	ERS5951507	SAMEA8265273	ERR5486955	ERZ2266123
MILK-13A38A7	EPI_ISL_1264532	hCoV-19/England/MILK-13A38A7/2021	ERS5951530	SAMEA8265296	ERR5486978	ERZ2266126
MILK-13A394A	EPI_ISL_1264642	hCoV-19/England/MILK-13A394A/2021	ERS5951487	SAMEA8265253	ERR5486935	ERZ2266148
MILK-13A3977	EPI_ISL_1264344	hCoV-19/England/MILK-13A3977/2021	ERS5951560	SAMEA8265326	ERR5487008	ERZ2265609
MILK-13A3AA1	EPI_ISL_1264354	hCoV-19/England/MILK-13A3AA1/2021	ERS5951446	SAMEA8265212	ERR5486894	ERZ2265621
MILK-13A3B26	EPI_ISL_1264373	hCoV-19/England/MILK-13A3B26/2021	ERS5951630	SAMEA8265396	ERR5487078	ERZ2265626
MILK-13A3FFD	EPI_ISL_1255792	hCoV-19/England/MILK-13A3FFD/2021	ERS5937383	SAMEA8251130	ERR5470578	ERZ2251970
MILK-13A78EF	EPI_ISL_1276290	hCoV-19/England/MILK-13A78EF/2021	ERS5961640	SAMEA8275341	ERR5492472	ERZ2271198
MILK-13AC8CC	EPI_ISL_1276377	hCoV-19/England/MILK-13AC8CC/2021	ERS5960862	SAMEA8274562	ERR5491694	ERZ2271274
MILK-13AC9C9	EPI_ISL_1276584	hCoV-19/England/MILK-13AC9C9/2021	ERS5960864	SAMEA8274564	ERR5491696	ERZ2273452
MILK-13B075F	EPI_ISL_1274542	hCoV-19/England/MILK-13B075F/2021	ERS5962240	SAMEA8275942	ERR5493072	ERZ2268260
MILK-13B2BE8	EPI_ISL_1274983	hCoV-19/England/MILK-13B2BE8/2021	ERS5961924	SAMEA8275625	ERR5492756	ERZ2269356
MILK-13B483A	EPI_ISL_1274191	hCoV-19/England/MILK-13B483A/2021	ERS5962953	SAMEA8276655	ERR5493785	ERZ2267830
MILK-13B573C	EPI_ISL_1274402	hCoV-19/England/MILK-13B573C/2021	ERS5963102	SAMEA8276805	ERR5493934	ERZ2267879
MILK-13B574B	EPI_ISL_1274415	hCoV-19/England/MILK-13B574B/2021	ERS5963122	SAMEA8276825	ERR5493954	ERZ2267881
MILK-13B58B1	EPI_ISL_1274338	hCoV-19/England/MILK-13B58B1/2021	ERS5963105	SAMEA8276808	ERR5493937	ERZ2267911
MILK-13B5972	EPI_ISL_1274353	hCoV-19/England/MILK-13B5972/2021	ERS5963107	SAMEA8276810	ERR5493939	ERZ2267928
MILK-13B5A33	EPI_ISL_1274462	hCoV-19/England/MILK-13B5A33/2021	ERS5963108	SAMEA8276811	ERR5493940	ERZ2268366
MILK-13B5A51	EPI_ISL_1274311	hCoV-19/England/MILK-13B5A51/2021	ERS5963135	SAMEA8276838	ERR5493967	ERZ2267943
MILK-13B5AF7	EPI_ISL_1274359	hCoV-19/England/MILK-13B5AF7/2021	ERS5963109	SAMEA8276812	ERR5493941	ERZ2267961
MILK-13B5B30	EPI_ISL_1274472	hCoV-19/England/MILK-13B5B30/2021	ERS5963174	SAMEA8276877	ERR5494006	ERZ2268377
MILK-13B5B9A	EPI_ISL_1274370	hCoV-19/England/MILK-13B5B9A/2021	ERS5963092	SAMEA8276795	ERR5493924	ERZ2267972
MILK-13B5C5B	EPI_ISL_1274371	hCoV-19/England/MILK-13B5C5B/2021	ERS5963094	SAMEA8276797	ERR5493926	ERZ2267987
MILK-13BBC19	EPI_ISL_1275036	hCoV-19/England/MILK-13BBC19/2021	ERS5962398	SAMEA8276100	ERR5493230	ERZ2269405
MILK-13C9D51	EPI_ISL_1330879	hCoV-19/England/MILK-13C9D51/2021	ERS6096686	SAMEA8411764	ERR5539299	ERZ2285141
MILK-13C9F1F	EPI_ISL_1330884	hCoV-19/England/MILK-13C9F1F/2021	ERS6096497	SAMEA8411574	ERR5539110	ERZ2285164
MILK-13CA0A2	EPI_ISL_1330338	hCoV-19/England/MILK-13CA0A2/2021	ERS6096829	SAMEA8411907	ERR5539442	ERZ2284679
MILK-13CA190	EPI_ISL_1330500	hCoV-19/England/MILK-13CA190/2021	ERS6096952	SAMEA8412030	ERR5539565	ERZ2285014
MILK-13CAE11	EPI_ISL_1330836	hCoV-19/England/MILK-13CAE11/2021	ERS6096674	SAMEA8411752	ERR5539287	ERZ2285250
MILK-13CAE5D	EPI_ISL_1330710	hCoV-19/England/MILK-13CAE5D/2021	ERS6096763	SAMEA8411841	ERR5539376	ERZ2285253
MILK-13CB86D	EPI_ISL_1326549	hCoV-19/England/MILK-13CB86D/2021	ERS6101551	SAMEA8416635	ERR5544166	ERZ2279824
MILK-13CBA67	EPI_ISL_1326623	hCoV-19/England/MILK-13CBA67/2021	ERS6101515	SAMEA8416599	ERR5544130	ERZ2280154
MILK-13CBB64	EPI_ISL_1326385	hCoV-19/England/MILK-13CBB64/2021	ERS6101611	SAMEA8416695	ERR5544226	ERZ2279845
MILK-13CBB73	EPI_ISL_1326637	hCoV-19/England/MILK-13CBB73/2021	ERS6101640	SAMEA8416724	ERR5544255	ERZ2280161
MILK-13CBBFB	EPI_ISL_1326405	hCoV-19/England/MILK-13CBBFB/2021	ERS6101537	SAMEA8416621	ERR5544152	ERZ2279848
MILK-13CBC70	EPI_ISL_1326599	hCoV-19/England/MILK-13CBC70/2021	ERS6101440	SAMEA8416524	ERR5544055	ERZ2280169
MILK-13CC301	EPI_ISL_1326573	hCoV-19/England/MILK-13CC301/2021	ERS6101394	SAMEA8416478	ERR5544009	ERZ2280171
MILK-13CC486	EPI_ISL_1326641	hCoV-19/England/MILK-13CC486/2021	ERS6101396	SAMEA8416480	ERR5544011	ERZ2280182
MILK-13CCBFA	EPI_ISL_1326597	hCoV-19/England/MILK-13CCBFA/2021	ERS6101460	SAMEA8416544	ERR5544075	ERZ2280215
MILK-13CCD12	EPI_ISL_1326638	hCoV-19/England/MILK-13CCD12/2021	ERS6101612	SAMEA8416696	ERR5544227	ERZ2280218
MILK-13CCD30	EPI_ISL_1326650	hCoV-19/England/MILK-13CCD30/2021	ERS6101661	SAMEA8416745	ERR5544276	ERZ2280219
MILK-13CCD6D	EPI_ISL_1326575	hCoV-19/England/MILK-13CCD6D/2021	ERS6101464	SAMEA8416548	ERR5544079	ERZ2280220
MILK-13CCDC7	EPI_ISL_1326551	hCoV-19/England/MILK-13CCDC7/2021	ERS6101614	SAMEA8416698	ERR5544229	ERZ2280222
MILK-13CCE88	EPI_ISL_1326548	hCoV-19/England/MILK-13CCE88/2021	ERS6101616	SAMEA8416700	ERR5544231	ERZ2279963
MILK-13CD221	EPI_ISL_1331050	hCoV-19/England/MILK-13CD221/2021	ERS6097185	SAMEA8412263	ERR5539798	ERZ2285447
MILK-13D0A41	EPI_ISL_1326150	hCoV-19/England/MILK-13D0A41/2021	ERS6101723	SAMEA8416807	ERR5544338	ERZ2279568
MILK-13D6CCD	EPI_ISL_1328528	hCoV-19/England/MILK-13D6CCD/2021	ERS6097923	SAMEA8413002	ERR5540536	ERZ2281876
MILK-13D6D15	EPI_ISL_1328477	hCoV-19/England/MILK-13D6D15/2021	ERS6098053	SAMEA8413132	ERR5540666	ERZ2281878
MILK-13D7075	EPI_ISL_1328575	hCoV-19/England/MILK-13D7075/2021	ERS6097905	SAMEA8412984	ERR5540518	ERZ2281906
MILK-13D7163	EPI_ISL_1328619	hCoV-19/England/MILK-13D7163/2021	ERS6098013	SAMEA8413092	ERR5540626	ERZ2282179
MILK-13D7AD1	EPI_ISL_1328522	hCoV-19/England/MILK-13D7AD1/2021	ERS6097832	SAMEA8412911	ERR5540445	ERZ2281940
MILK-13D7DAB	EPI_ISL_1328450	hCoV-19/England/MILK-13D7DAB/2021	ERS6097934	SAMEA8413013	ERR5540547	ERZ2281965
MILK-13D850C	EPI_ISL_1328707	hCoV-19/England/MILK-13D850C/2021	ERS6097913	SAMEA8412992	ERR5540526	ERZ2282268
MILK-13D852A	EPI_ISL_1328553	hCoV-19/England/MILK-13D852A/2021	ERS6097967	SAMEA8413046	ERR5540580	ERZ2282015
MILK-13D8557	EPI_ISL_1328431	hCoV-19/England/MILK-13D8557/2021	ERS6098044	SAMEA8413123	ERR5540657	ERZ2282017
MILK-13D8B46	EPI_ISL_1329478	hCoV-19/England/MILK-13D8B46/2021	ERS6098271	SAMEA8413351	ERR5540884	ERZ2282919
MILK-13D99E1	EPI_ISL_1329459	hCoV-19/England/MILK-13D99E1/2021	ERS6098275	SAMEA8413355	ERR5540888	ERZ2282977
MILK-13D9A2A	EPI_ISL_1329578	hCoV-19/England/MILK-13D9A2A/2021	ERS6098380	SAMEA8413460	ERR5540993	ERZ2282981
MILK-13D9A48	EPI_ISL_1329486	hCoV-19/England/MILK-13D9A48/2021	ERS6098422	SAMEA8413502	ERR5541035	ERZ2282983
MILK-13D9AEE	EPI_ISL_1329498	hCoV-19/England/MILK-13D9AEE/2021	ERS6098402	SAMEA8413482	ERR5541015	ERZ2282992
MILK-13D9BBE	EPI_ISL_1329618	hCoV-19/England/MILK-13D9BBE/2021	ERS6098425	SAMEA8413505	ERR5541038	ERZ2282999
MILK-13D9D8B	EPI_ISL_1329477	hCoV-19/England/MILK-13D9D8B/2021	ERS6098277	SAMEA8413357	ERR5540890	ERZ2283021
MILK-13D9D9A	EPI_ISL_1329445	hCoV-19/England/MILK-13D9D9A/2021	ERS6098279	SAMEA8413359	ERR5540892	ERZ2283022
MILK-13DBADD	EPI_ISL_1328040	hCoV-19/England/MILK-13DBADD/2021	ERS6099443	SAMEA8414524	ERR5542057	ERZ2281360
MILK-13DBB52	EPI_ISL_1328056	hCoV-19/England/MILK-13DBB52/2021	ERS6099401	SAMEA8414482	ERR5542015	ERZ2281363
MILK-13E1746	EPI_ISL_1327911	hCoV-19/England/MILK-13E1746/2021	ERS6099815	SAMEA8414897	ERR5542429	ERZ2281370
MILK-13E1755	EPI_ISL_1327948	hCoV-19/England/MILK-13E1755/2021	ERS6099833	SAMEA8414915	ERR5542447	ERZ2281371
MILK-13E17DD	EPI_ISL_1327939	hCoV-19/England/MILK-13E17DD/2021	ERS6099816	SAMEA8414898	ERR5542430	ERZ2281374
MILK-13E17EC	EPI_ISL_1327852	hCoV-19/England/MILK-13E17EC/2021	ERS6099834	SAMEA8414916	ERR5542448	ERZ2281375
MILK-13E1B95	EPI_ISL_1327811	hCoV-19/England/MILK-13E1B95/2021	ERS6099821	SAMEA8414903	ERR5542435	ERZ2281221
MILK-13E1DAE	EPI_ISL_1329784	hCoV-19/England/MILK-13E1DAE/2021	ERS6098668	SAMEA8413748	ERR5541281	ERZ2283198
MILK-13E1E23	EPI_ISL_1329685	hCoV-19/England/MILK-13E1E23/2021	ERS6098857	SAMEA8413938	ERR5541470	ERZ2283202
MILK-13E210B	EPI_ISL_1329767	hCoV-19/England/MILK-13E210B/2021	ERS6098835	SAMEA8413915	ERR5541448	ERZ2283228
MILK-13E21B0	EPI_ISL_1346396	hCoV-19/England/MILK-13E21B0/2021	ERS6106208	SAMEA8421298	ERR5549247	ERZ2324709
MILK-13E21ED	EPI_ISL_1329856	hCoV-19/England/MILK-13E21ED/2021	ERS6098598	SAMEA8413678	ERR5541211	ERZ2283235
MILK-13E254B	EPI_ISL_1329705	hCoV-19/England/MILK-13E254B/2021	ERS6098827	SAMEA8413907	ERR5541440	ERZ2283352
MILK-13E25B4	EPI_ISL_1329718	hCoV-19/England/MILK-13E25B4/2021	ERS6098829	SAMEA8413909	ERR5541442	ERZ2283395
MILK-13E26C0	EPI_ISL_1329978	hCoV-19/England/MILK-13E26C0/2021	ERS6098756	SAMEA8413836	ERR5541369	ERZ2284497
MILK-13E2736	EPI_ISL_1329777	hCoV-19/England/MILK-13E2736/2021	ERS6098758	SAMEA8413838	ERR5541371	ERZ2283595
MILK-13E2754	EPI_ISL_1329853	hCoV-19/England/MILK-13E2754/2021	ERS6098807	SAMEA8413887	ERR5541420	ERZ2283600
MILK-13E2842	EPI_ISL_1329909	hCoV-19/England/MILK-13E2842/2021	ERS6098811	SAMEA8413891	ERR5541424	ERZ2284504
MILK-13E28BB	EPI_ISL_1329862	hCoV-19/England/MILK-13E28BB/2021	ERS6098682	SAMEA8413762	ERR5541295	ERZ2283767
MILK-13E28F7	EPI_ISL_1329870	hCoV-19/England/MILK-13E28F7/2021	ERS6098762	SAMEA8413842	ERR5541375	ERZ2283773
MILK-13E2A00	EPI_ISL_1329935	hCoV-19/England/MILK-13E2A00/2021	ERS6098606	SAMEA8413686	ERR5541219	ERZ2284513
MILK-13E2A79	EPI_ISL_1329972	hCoV-19/England/MILK-13E2A79/2021	ERS6098765	SAMEA8413845	ERR5541378	ERZ2284517
MILK-13E2B2B	EPI_ISL_1329790	hCoV-19/England/MILK-13E2B2B/2021	ERS6098744	SAMEA8413824	ERR5541357	ERZ2284091
MILK-13E2B3A	EPI_ISL_1329690	hCoV-19/England/MILK-13E2B3A/2021	ERS6098766	SAMEA8413846	ERR5541379	ERZ2284119
MILK-13E2B49	EPI_ISL_1329933	hCoV-19/England/MILK-13E2B49/2021	ERS6098788	SAMEA8413868	ERR5541401	ERZ2284521
MILK-13E2B85	EPI_ISL_1329704	hCoV-19/England/MILK-13E2B85/2021	ERS6098609	SAMEA8413689	ERR5541222	ERZ2284126
MILK-13E2BFE	EPI_ISL_1329742	hCoV-19/England/MILK-13E2BFE/2021	ERS6098767	SAMEA8413847	ERR5541380	ERZ2284191
MILK-13E2C0A	EPI_ISL_1329725	hCoV-19/England/MILK-13E2C0A/2021	ERS6098790	SAMEA8413870	ERR5541403	ERZ2284195
MILK-13E2C28	EPI_ISL_1329874	hCoV-19/England/MILK-13E2C28/2021	ERS6098823	SAMEA8413903	ERR5541436	ERZ2284197
MILK-13E2E13	EPI_ISL_1329883	hCoV-19/England/MILK-13E2E13/2021	ERS6098749	SAMEA8413829	ERR5541362	ERZ2284262
MILK-13E2E9B	EPI_ISL_1325014	hCoV-19/England/MILK-13E2E9B/2021	ERS6102053	SAMEA8417138	ERR5544668	ERZ2278536
MILK-13E3085	EPI_ISL_1325025	hCoV-19/England/MILK-13E3085/2021	ERS6101943	SAMEA8417028	ERR5544558	ERZ2278546
MILK-13E33AA	EPI_ISL_1325095	hCoV-19/England/MILK-13E33AA/2021	ERS6102042	SAMEA8417127	ERR5544657	ERZ2278563
MILK-13E428E	EPI_ISL_1324997	hCoV-19/England/MILK-13E428E/2021	ERS6102125	SAMEA8417210	ERR5544740	ERZ2278360
MILK-13E441F	EPI_ISL_1325020	hCoV-19/England/MILK-13E441F/2021	ERS6102150	SAMEA8417235	ERR5544765	ERZ2278590
MILK-13E44A6	EPI_ISL_1325121	hCoV-19/England/MILK-13E44A6/2021	ERS6102075	SAMEA8417160	ERR5544690	ERZ2278592
MILK-13E45B2	EPI_ISL_1325108	hCoV-19/England/MILK-13E45B2/2021	ERS6102232	SAMEA8417317	ERR5544847	ERZ2278596
MILK-13EA18B	EPI_ISL_1325510	hCoV-19/England/MILK-13EA18B/2021	ERS6100726	SAMEA8415809	ERR5543340	ERZ2278818
MILK-13ECD76	EPI_ISL_1325953	hCoV-19/England/MILK-13ECD76/2021	ERS6102544	SAMEA8417629	ERR5545159	ERZ2279329
MILK-13ED416	EPI_ISL_1325885	hCoV-19/England/MILK-13ED416/2021	ERS6102693	SAMEA8417779	ERR5545308	ERZ2279362
MILK-13F3FEF	EPI_ISL_1343467	hCoV-19/England/MILK-13F3FEF/2021	ERS6106923	SAMEA8422014	ERR5549962	ERZ2309542
MILK-13F4212	EPI_ISL_1343426	hCoV-19/England/MILK-13F4212/2021	ERS6106921	SAMEA8422012	ERR5549960	ERZ2309587
MILK-13FC748	EPI_ISL_1344153	hCoV-19/England/MILK-13FC748/2021	ERS6108878	SAMEA8423972	ERR5551917	ERZ2322046
MILK-13FC845	EPI_ISL_1344122	hCoV-19/England/MILK-13FC845/2021	ERS6108995	SAMEA8424089	ERR5552034	ERZ2322052
MILK-1401545	EPI_ISL_1377470	hCoV-19/England/MILK-1401545/2021	ERS6140811	SAMEA8455957	ERR5558416	ERZ2363647
MILK-14015FA	EPI_ISL_1377572	hCoV-19/England/MILK-14015FA/2021	ERS6140813	SAMEA8455959	ERR5558418	ERZ2364110
MILK-14016E8	EPI_ISL_1377509	hCoV-19/England/MILK-14016E8/2021	ERS6140606	SAMEA8455751	ERR5558211	ERZ2364117
MILK-140174F	EPI_ISL_1377587	hCoV-19/England/MILK-140174F/2021	ERS6140762	SAMEA8455907	ERR5558367	ERZ2364120
MILK-1401800	EPI_ISL_1377614	hCoV-19/England/MILK-1401800/2021	ERS6140764	SAMEA8455909	ERR5558369	ERZ2364124
MILK-1403798	EPI_ISL_1377910	hCoV-19/England/MILK-1403798/2021	ERS6141022	SAMEA8456168	ERR5558627	ERZ2364621
MILK-1403956	EPI_ISL_1377966	hCoV-19/England/MILK-1403956/2021	ERS6140871	SAMEA8456017	ERR5558476	ERZ2364650
MILK-1403A17	EPI_ISL_1377981	hCoV-19/England/MILK-1403A17/2021	ERS6140873	SAMEA8456019	ERR5558478	ERZ2364658
MILK-1405A15	EPI_ISL_1343016	hCoV-19/England/MILK-1405A15/2021	ERS6109365	SAMEA8424460	ERR5552404	ERZ2308890
MILK-140D1AF	EPI_ISL_1375384	hCoV-19/England/MILK-140D1AF/2021	ERS6144356	SAMEA8459506	ERR5623160	ERZ2361041
MILK-140D1EB	EPI_ISL_1375219	hCoV-19/England/MILK-140D1EB/2021	ERS6144468	SAMEA8459618	ERR5623272	ERZ2361046
MILK-140D2F7	EPI_ISL_1375238	hCoV-19/England/MILK-140D2F7/2021	ERS6144309	SAMEA8459459	ERR5623113	ERZ2361060
MILK-140D35E	EPI_ISL_1375442	hCoV-19/England/MILK-140D35E/2021	ERS6144470	SAMEA8459620	ERR5623274	ERZ2361066
MILK-140D3A9	EPI_ISL_1375400	hCoV-19/England/MILK-140D3A9/2021	ERS6144313	SAMEA8459463	ERR5623117	ERZ2361069
MILK-140D707	EPI_ISL_1376749	hCoV-19/England/MILK-140D707/2021	ERS6141625	SAMEA8456772	ERR5559230	ERZ2362975
MILK-140D998	EPI_ISL_1376476	hCoV-19/England/MILK-140D998/2021	ERS6141634	SAMEA8456781	ERR5559239	ERZ2362693
MILK-140D9D4	EPI_ISL_1376580	hCoV-19/England/MILK-140D9D4/2021	ERS6141499	SAMEA8456645	ERR5559104	ERZ2362696
MILK-140E311	EPI_ISL_1376546	hCoV-19/England/MILK-140E311/2021	ERS6141506	SAMEA8456652	ERR5559111	ERZ2362733
MILK-140E38A	EPI_ISL_1376693	hCoV-19/England/MILK-140E38A/2021	ERS6141699	SAMEA8456846	ERR5559304	ERZ2362739
MILK-140EE6B	EPI_ISL_1375369	hCoV-19/England/MILK-140EE6B/2021	ERS6144512	SAMEA8459662	ERR5623316	ERZ2361103
MILK-140EE7A	EPI_ISL_1375404	hCoV-19/England/MILK-140EE7A/2021	ERS6144540	SAMEA8459691	ERR5623344	ERZ2361104
MILK-140EEB6	EPI_ISL_1375446	hCoV-19/England/MILK-140EEB6/2021	ERS6144514	SAMEA8459664	ERR5623318	ERZ2361426
MILK-140EF0E	EPI_ISL_1375234	hCoV-19/England/MILK-140EF0E/2021	ERS6144516	SAMEA8459666	ERR5623320	ERZ2361112
MILK-140F9A5	EPI_ISL_1375402	hCoV-19/England/MILK-140F9A5/2021	ERS6144291	SAMEA8459441	ERR5623095	ERZ2361133
MILK-1419331	EPI_ISL_1415900	hCoV-19/England/MILK-1419331/2021	ERS6183725	SAMEA8498906	ERR5647427	ERZ2446040
MILK-14194B6	EPI_ISL_1415994	hCoV-19/England/MILK-14194B6/2021	ERS6183729	SAMEA8498910	ERR5647431	ERZ2446076
MILK-1419EB8	EPI_ISL_1416079	hCoV-19/England/MILK-1419EB8/2021	ERS6183848	SAMEA8499029	ERR5647550	ERZ2446186
MILK-1419F00	EPI_ISL_1415850	hCoV-19/England/MILK-1419F00/2021	ERS6183850	SAMEA8499031	ERR5647552	ERZ2446196
MILK-1419F4C	EPI_ISL_1415975	hCoV-19/England/MILK-1419F4C/2021	ERS6183824	SAMEA8499005	ERR5647526	ERZ2446206
MILK-1419F5B	EPI_ISL_1415922	hCoV-19/England/MILK-1419F5B/2021	ERS6183852	SAMEA8499033	ERR5647554	ERZ2446210
MILK-141AB29	EPI_ISL_1455424	hCoV-19/England/MILK-141AB29/2021	ERS6192320	SAMEA8507512	ERR5655193	ERZ2472025
MILK-141ABA1	EPI_ISL_1455267	hCoV-19/England/MILK-141ABA1/2021	ERS6192235	SAMEA8507427	ERR5655108	ERZ2471742
MILK-141ABDE	EPI_ISL_1455462	hCoV-19/England/MILK-141ABDE/2021	ERS6192322	SAMEA8507514	ERR5655195	ERZ2472029
MILK-141AC9F	EPI_ISL_1455376	hCoV-19/England/MILK-141AC9F/2021	ERS6192324	SAMEA8507516	ERR5655197	ERZ2472034
MILK-141ADD8	EPI_ISL_1455397	hCoV-19/England/MILK-141ADD8/2021	ERS6192277	SAMEA8507469	ERR5655150	ERZ2472041
MILK-143C602	EPI_ISL_1454740	hCoV-19/England/MILK-143C602/2021	ERS6192857	SAMEA8508050	ERR5655730	ERZ2471252
MILK-143C68A	EPI_ISL_1454855	hCoV-19/England/MILK-143C68A/2021	ERS6192776	SAMEA8507969	ERR5655649	ERZ2471257
MILK-143C875	EPI_ISL_1454866	hCoV-19/England/MILK-143C875/2021	ERS6192960	SAMEA8508153	ERR5655833	ERZ2471485
MILK-143C9DC	EPI_ISL_1454842	hCoV-19/England/MILK-143C9DC/2021	ERS6192942	SAMEA8508135	ERR5655815	ERZ2471284
MILK-143CA51	EPI_ISL_1454819	hCoV-19/England/MILK-143CA51/2021	ERS6192837	SAMEA8508030	ERR5655710	ERZ2471289
MILK-143CB12	EPI_ISL_1454882	hCoV-19/England/MILK-143CB12/2021	ERS6192839	SAMEA8508032	ERR5655712	ERZ2471500
MILK-143CB5E	EPI_ISL_1454764	hCoV-19/England/MILK-143CB5E/2021	ERS6192945	SAMEA8508138	ERR5655818	ERZ2471299
MILK-1440832	EPI_ISL_1411757	hCoV-19/England/MILK-1440832/2021	ERS6187828	SAMEA8503014	ERR5651537	ERZ2425050
MILK-144318F	EPI_ISL_1453513	hCoV-19/England/MILK-144318F/2021	ERS6194150	SAMEA8509345	ERR5657023	ERZ2469956
MILK-1443301	EPI_ISL_1453572	hCoV-19/England/MILK-1443301/2021	ERS6194154	SAMEA8509349	ERR5657027	ERZ2469962
MILK-14474BF	EPI_ISL_1409105	hCoV-19/England/MILK-14474BF/2021	ERS6189809	SAMEA8504998	ERR5653523	ERZ2417212
MILK-144967B	EPI_ISL_1409003	hCoV-19/England/MILK-144967B/2021	ERS6189804	SAMEA8504993	ERR5653518	ERZ2416324
MILK-144972D	EPI_ISL_1409022	hCoV-19/England/MILK-144972D/2021	ERS6189886	SAMEA8505075	ERR5653600	ERZ2416346
MILK-14497A5	EPI_ISL_1409045	hCoV-19/England/MILK-14497A5/2021	ERS6189888	SAMEA8505077	ERR5653602	ERZ2416351
MILK-144A856	EPI_ISL_1452223	hCoV-19/England/MILK-144A856/2021	ERS6195680	SAMEA8510876	ERR5658551	ERZ2468504
MILK-1455F62	EPI_ISL_1452591	hCoV-19/England/MILK-1455F62/2021	ERS6195489	SAMEA8510685	ERR5658360	ERZ2469003
MILK-14570B8	EPI_ISL_1451008	hCoV-19/England/MILK-14570B8/2021	ERS6196536	SAMEA8511733	ERR5659407	ERZ2466684
MILK-1457B7B	EPI_ISL_1453077	hCoV-19/England/MILK-1457B7B/2021	ERS6195040	SAMEA8510236	ERR5657913	ERZ2469560
MILK-1465FF6	EPI_ISL_1450045	hCoV-19/England/MILK-1465FF6/2021	ERS6207603	SAMEA8522816	ERR5673300	ERZ2450164
MILK-1466599	EPI_ISL_1450151	hCoV-19/England/MILK-1466599/2021	ERS6207467	SAMEA8522680	ERR5673164	ERZ2450309
MILK-1466739	EPI_ISL_1448798	hCoV-19/England/MILK-1466739/2021	ERS6209307	SAMEA8524522	ERR5675004	ERZ2446472
MILK-1466872	EPI_ISL_1448843	hCoV-19/England/MILK-1466872/2021	ERS6209268	SAMEA8524483	ERR5674965	ERZ2446488
MILK-14669D9	EPI_ISL_1448801	hCoV-19/England/MILK-14669D9/2021	ERS6209272	SAMEA8524487	ERR5674969	ERZ2446511
MILK-1466A7C	EPI_ISL_1448797	hCoV-19/England/MILK-1466A7C/2021	ERS6209274	SAMEA8524489	ERR5674971	ERZ2446526
MILK-147021D	EPI_ISL_1466856	hCoV-19/England/MILK-147021D/2021	ERS6209830	SAMEA8525046	ERR5675527	ERZ2473417
MILK-147030B	EPI_ISL_1466852	hCoV-19/England/MILK-147030B/2021	ERS6209780	SAMEA8524996	ERR5675477	ERZ2473439
MILK-1470620	EPI_ISL_1466616	hCoV-19/England/MILK-1470620/2021	ERS6209921	SAMEA8525137	ERR5675618	ERZ2473106
MILK-14706A8	EPI_ISL_1466536	hCoV-19/England/MILK-14706A8/2021	ERS6210134	SAMEA8525350	ERR5675831	ERZ2473120
MILK-1470787	EPI_ISL_1466693	hCoV-19/England/MILK-1470787/2021	ERS6209902	SAMEA8525118	ERR5675599	ERZ2473509
MILK-1470927	EPI_ISL_1466698	hCoV-19/England/MILK-1470927/2021	ERS6209957	SAMEA8525173	ERR5675654	ERZ2473529
MILK-14709DC	EPI_ISL_1466444	hCoV-19/England/MILK-14709DC/2021	ERS6209959	SAMEA8525175	ERR5675656	ERZ2473159
MILK-1472275	EPI_ISL_1468006	hCoV-19/England/MILK-1472275/2021	ERS6208118	SAMEA8523331	ERR5673815	ERZ2475569
MILK-1472A6E	EPI_ISL_1468126	hCoV-19/England/MILK-1472A6E/2021	ERS6208068	SAMEA8523281	ERR5673765	ERZ2475653
MILK-1472C59	EPI_ISL_1467926	hCoV-19/England/MILK-1472C59/2021	ERS6207959	SAMEA8523172	ERR5673656	ERZ2475674
MILK-147310E	EPI_ISL_1467492	hCoV-19/England/MILK-147310E/2021	ERS6208970	SAMEA8524185	ERR5674667	ERZ2475093
MILK-1473362	EPI_ISL_1467524	hCoV-19/England/MILK-1473362/2021	ERS6209070	SAMEA8524285	ERR5674767	ERZ2475113
MILK-1473423	EPI_ISL_1472511	hCoV-19/England/MILK-1473423/2021	ERS6211869	SAMEA8527087	ERR5677566	ERZ2476114
MILK-147364B	EPI_ISL_1472669	hCoV-19/England/MILK-147364B/2021	ERS6211845	SAMEA8527063	ERR5677542	ERZ2476135
MILK-14736F0	EPI_ISL_1472646	hCoV-19/England/MILK-14736F0/2021	ERS6211847	SAMEA8527065	ERR5677544	ERZ2476142
MILK-14737EE	EPI_ISL_1472638	hCoV-19/England/MILK-14737EE/2021	ERS6211608	SAMEA8526826	ERR5677305	ERZ2476155
MILK-1473933	EPI_ISL_1472696	hCoV-19/England/MILK-1473933/2021	ERS6211853	SAMEA8527071	ERR5677550	ERZ2476259
MILK-148BD2D	EPI_ISL_1504945	hCoV-19/England/MILK-148BD2D/2021	ERS6225538	SAMEA8540799	ERR5690034	ERZ2490546
MILK-148CABC	EPI_ISL_1486659	hCoV-19/England/MILK-148CABC/2021	ERS6214654	SAMEA8529876	ERR5680351	ERZ2486984
MILK-148CB7D	EPI_ISL_1486420	hCoV-19/England/MILK-148CB7D/2021	ERS6214683	SAMEA8529905	ERR5680380	ERZ2482280
MILK-148CD95	EPI_ISL_1487003	hCoV-19/England/MILK-148CD95/2021	ERS6214292	SAMEA8529514	ERR5679989	ERZ2487280
MILK-148CE0B	EPI_ISL_1486890	hCoV-19/England/MILK-148CE0B/2021	ERS6214503	SAMEA8529725	ERR5680200	ERZ2487284
MILK-148CE56	EPI_ISL_1486997	hCoV-19/England/MILK-148CE56/2021	ERS6214294	SAMEA8529516	ERR5679991	ERZ2487288
MILK-148CE92	EPI_ISL_1487136	hCoV-19/England/MILK-148CE92/2021	ERS6214413	SAMEA8529635	ERR5680110	ERZ2487414
MILK-148CEA1	EPI_ISL_1487125	hCoV-19/England/MILK-148CEA1/2021	ERS6214445	SAMEA8529667	ERR5680142	ERZ2487415
MILK-148CF53	EPI_ISL_1487103	hCoV-19/England/MILK-148CF53/2021	ERS6214415	SAMEA8529637	ERR5680112	ERZ2487419
MILK-148CF62	EPI_ISL_1487146	hCoV-19/England/MILK-148CF62/2021	ERS6214447	SAMEA8529669	ERR5680144	ERZ2487420
MILK-148D004	EPI_ISL_1486857	hCoV-19/England/MILK-148D004/2021	ERS6214385	SAMEA8529607	ERR5680082	ERZ2487303
MILK-148D0C8	EPI_ISL_1486956	hCoV-19/England/MILK-148D0C8/2021	ERS6214387	SAMEA8529609	ERR5680084	ERZ2487311
MILK-148D189	EPI_ISL_1486977	hCoV-19/England/MILK-148D189/2021	ERS6214389	SAMEA8529611	ERR5680086	ERZ2487320
MILK-148D1E3	EPI_ISL_1487151	hCoV-19/England/MILK-148D1E3/2021	ERS6214274	SAMEA8529496	ERR5679971	ERZ2487426
MILK-148D22C	EPI_ISL_1487095	hCoV-19/England/MILK-148D22C/2021	ERS6214391	SAMEA8529613	ERR5680088	ERZ2487428
MILK-148F882	EPI_ISL_1486740	hCoV-19/England/MILK-148F882/2021	ERS6214588	SAMEA8529810	ERR5680285	ERZ2487007
MILK-148F98F	EPI_ISL_1486413	hCoV-19/England/MILK-148F98F/2021	ERS6214596	SAMEA8529818	ERR5680293	ERZ2482313
MILK-148FA31	EPI_ISL_1486718	hCoV-19/England/MILK-148FA31/2021	ERS6214579	SAMEA8529801	ERR5680276	ERZ2487026
MILK-149A444	EPI_ISL_1484872	hCoV-19/England/MILK-149A444/2021	ERS6217258	SAMEA8532484	ERR5682955	ERZ2479967
MILK-149C8EC	EPI_ISL_1486222	hCoV-19/England/MILK-149C8EC/2021	ERS6215807	SAMEA8531031	ERR5681504	ERZ2482353
MILK-149EC84	EPI_ISL_1505884	hCoV-19/England/MILK-149EC84/2021	ERS6223858	SAMEA8539116	ERR5688354	ERZ2491667
MILK-149ED45	EPI_ISL_1506096	hCoV-19/England/MILK-149ED45/2021	ERS6223860	SAMEA8539118	ERR5688356	ERZ2491834
MILK-149EE9D	EPI_ISL_1505930	hCoV-19/England/MILK-149EE9D/2021	ERS6223812	SAMEA8539070	ERR5688308	ERZ2491687
MILK-14A2555	EPI_ISL_1484261	hCoV-19/England/MILK-14A2555/2021	ERS6216721	SAMEA8531946	ERR5682418	ERZ2479052
MILK-14A3C40	EPI_ISL_1519251	hCoV-19/England/MILK-14A3C40/2021	ERS6229840	SAMEA8545106	ERR5691811	ERZ2496160
MILK-14A4289	EPI_ISL_1519053	hCoV-19/England/MILK-14A4289/2021	ERS6229937	SAMEA8545204	ERR5691908	ERZ2496037
MILK-14A44A1	EPI_ISL_1519170	hCoV-19/England/MILK-14A44A1/2021	ERS6229924	SAMEA8545191	ERR5691895	ERZ2496244
MILK-14AE39B	EPI_ISL_1505440	hCoV-19/England/MILK-14AE39B/2021	ERS6225046	SAMEA8540306	ERR5689542	ERZ2491128
MILK-14AE744	EPI_ISL_1505372	hCoV-19/England/MILK-14AE744/2021	ERS6225054	SAMEA8540314	ERR5689550	ERZ2491153
MILK-14AE7EA	EPI_ISL_1505287	hCoV-19/England/MILK-14AE7EA/2021	ERS6225290	SAMEA8540550	ERR5689786	ERZ2491157
MILK-14AE8AB	EPI_ISL_1505353	hCoV-19/England/MILK-14AE8AB/2021	ERS6225028	SAMEA8540288	ERR5689524	ERZ2491163
MILK-14AE95D	EPI_ISL_1505406	hCoV-19/England/MILK-14AE95D/2021	ERS6225294	SAMEA8540554	ERR5689790	ERZ2491169
MILK-14B12F2	EPI_ISL_1504128	hCoV-19/England/MILK-14B12F2/2021	ERS6224278	SAMEA8539537	ERR5688774	ERZ2489772
MILK-14B15F9	EPI_ISL_1504208	hCoV-19/England/MILK-14B15F9/2021	ERS6224187	SAMEA8539446	ERR5688683	ERZ2489787
MILK-14B79BB	EPI_ISL_1518363	hCoV-19/England/MILK-14B79BB/2021	ERS6231103	SAMEA8546371	ERR5693074	ERZ2495520
MILK-14B8BC3	EPI_ISL_1537520	hCoV-19/England/MILK-14B8BC3/2021	ERS6234370	SAMEA8549672	ERR5695926	ERZ2561225
MILK-14B9403	EPI_ISL_1537732	hCoV-19/England/MILK-14B9403/2021	ERS6234161	SAMEA8549462	ERR5695718	ERZ2562480
MILK-14B95A6	EPI_ISL_1537766	hCoV-19/England/MILK-14B95A6/2021	ERS6234232	SAMEA8549533	ERR5695789	ERZ2562577
MILK-14B9728	EPI_ISL_1537801	hCoV-19/England/MILK-14B9728/2021	ERS6234234	SAMEA8549535	ERR5695791	ERZ2562660
MILK-14B9737	EPI_ISL_1537630	hCoV-19/England/MILK-14B9737/2021	ERS6234254	SAMEA8549555	ERR5695811	ERZ2562668
MILK-14B989E	EPI_ISL_1537794	hCoV-19/England/MILK-14B989E/2021	ERS6234235	SAMEA8549536	ERR5695792	ERZ2562766
MILK-14B9940	EPI_ISL_1537637	hCoV-19/England/MILK-14B9940/2021	ERS6234219	SAMEA8549520	ERR5695776	ERZ2562796
MILK-14B995F	EPI_ISL_1537692	hCoV-19/England/MILK-14B995F/2021	ERS6234236	SAMEA8549537	ERR5695793	ERZ2562802
MILK-14B9AC5	EPI_ISL_1537608	hCoV-19/England/MILK-14B9AC5/2021	ERS6234200	SAMEA8549501	ERR5695757	ERZ2561358
MILK-14B9F11	EPI_ISL_1537604	hCoV-19/England/MILK-14B9F11/2021	ERS6234182	SAMEA8549483	ERR5695739	ERZ2561388
MILK-14BDDF5	EPI_ISL_1631617	hCoV-19/England/MILK-14BDDF5/2021	ERS6281228	SAMEA8596595	ERR5749407	ERZ2607857
MILK-14BDE3E	EPI_ISL_1631588	hCoV-19/England/MILK-14BDE3E/2021	ERS6281007	SAMEA8596374	ERR5749186	ERZ2607858
MILK-14BDF86	EPI_ISL_1631694	hCoV-19/England/MILK-14BDF86/2021	ERS6280960	SAMEA8596327	ERR5749139	ERZ2607870
MILK-14BED4F	EPI_ISL_1631578	hCoV-19/England/MILK-14BED4F/2021	ERS6281232	SAMEA8596599	ERR5749411	ERZ2607893
MILK-14BEEC4	EPI_ISL_1631748	hCoV-19/England/MILK-14BEEC4/2021	ERS6281236	SAMEA8596603	ERR5749415	ERZ2608101
MILK-14BF26D	EPI_ISL_1631437	hCoV-19/England/MILK-14BF26D/2021	ERS6281204	SAMEA8596571	ERR5749383	ERZ2607611
MILK-14BF85C	EPI_ISL_1631454	hCoV-19/England/MILK-14BF85C/2021	ERS6281218	SAMEA8596585	ERR5749397	ERZ2608021
MILK-14BF93B	EPI_ISL_1631498	hCoV-19/England/MILK-14BF93B/2021	ERS6280952	SAMEA8596319	ERR5749131	ERZ2608029
MILK-14BFC9C	EPI_ISL_1631469	hCoV-19/England/MILK-14BFC9C/2021	ERS6281171	SAMEA8596538	ERR5749350	ERZ2608055
MILK-14C5668	EPI_ISL_1536128	hCoV-19/England/MILK-14C5668/2021	ERS6238369	SAMEA8553676	ERR5700579	ERZ2498635
MILK-14C5817	EPI_ISL_1535941	hCoV-19/England/MILK-14C5817/2021	ERS6238353	SAMEA8553660	ERR5700563	ERZ2498357
MILK-14C5862	EPI_ISL_1536115	hCoV-19/England/MILK-14C5862/2021	ERS6238355	SAMEA8553662	ERR5700565	ERZ2498640
MILK-14C6315	EPI_ISL_1536503	hCoV-19/England/MILK-14C6315/2021	ERS6238716	SAMEA8554023	ERR5700926	ERZ2498861
MILK-14C6403	EPI_ISL_1536302	hCoV-19/England/MILK-14C6403/2021	ERS6238702	SAMEA8554009	ERR5700912	ERZ2498645
MILK-14C71ED	EPI_ISL_1537019	hCoV-19/England/MILK-14C71ED/2021	ERS6239342	SAMEA8554650	ERR5701457	ERZ2559133
MILK-14C7930	EPI_ISL_1536744	hCoV-19/England/MILK-14C7930/2021	ERS6239088	SAMEA8554396	ERR5701203	ERZ2499052
MILK-14C7A88	EPI_ISL_1536752	hCoV-19/England/MILK-14C7A88/2021	ERS6239030	SAMEA8554338	ERR5701145	ERZ2499070
MILK-14C7AA6	EPI_ISL_1536767	hCoV-19/England/MILK-14C7AA6/2021	ERS6239092	SAMEA8554400	ERR5701207	ERZ2499072
MILK-14C7B49	EPI_ISL_1536578	hCoV-19/England/MILK-14C7B49/2021	ERS6239032	SAMEA8554340	ERR5701147	ERZ2498897
MILK-14C7B94	EPI_ISL_1536833	hCoV-19/England/MILK-14C7B94/2021	ERS6239184	SAMEA8554492	ERR5701299	ERZ2499081
MILK-14C8191	EPI_ISL_1536909	hCoV-19/England/MILK-14C8191/2021	ERS6239246	SAMEA8554554	ERR5701361	ERZ2559152
MILK-14C828F	EPI_ISL_1537108	hCoV-19/England/MILK-14C828F/2021	ERS6239274	SAMEA8554582	ERR5701389	ERZ2559197
MILK-14C8304	EPI_ISL_1536986	hCoV-19/England/MILK-14C8304/2021	ERS6239278	SAMEA8554586	ERR5701393	ERZ2559220
MILK-14C838C	EPI_ISL_1537000	hCoV-19/England/MILK-14C838C/2021	ERS6239282	SAMEA8554590	ERR5701397	ERZ2559251
MILK-14C87F9	EPI_ISL_1536712	hCoV-19/England/MILK-14C87F9/2021	ERS6238899	SAMEA8554207	ERR5701014	ERZ2499089
MILK-14C886F	EPI_ISL_1536621	hCoV-19/England/MILK-14C886F/2021	ERS6238881	SAMEA8554189	ERR5700996	ERZ2499094
MILK-14C888D	EPI_ISL_1536832	hCoV-19/England/MILK-14C888D/2021	ERS6238879	SAMEA8554187	ERR5700994	ERZ2499096
MILK-14CB50B	EPI_ISL_1535249	hCoV-19/England/MILK-14CB50B/2021	ERS6240196	SAMEA8555505	ERR5702311	ERZ2497552
MILK-14CB671	EPI_ISL_1535112	hCoV-19/England/MILK-14CB671/2021	ERS6239949	SAMEA8555258	ERR5702064	ERZ2497570
MILK-14CB69F	EPI_ISL_1535175	hCoV-19/England/MILK-14CB69F/2021	ERS6239945	SAMEA8555254	ERR5702060	ERZ2497572
MILK-14CB79C	EPI_ISL_1535066	hCoV-19/England/MILK-14CB79C/2021	ERS6240091	SAMEA8555400	ERR5702206	ERZ2497585
MILK-14CC0DC	EPI_ISL_1535245	hCoV-19/England/MILK-14CC0DC/2021	ERS6240190	SAMEA8555499	ERR5702305	ERZ2497650
MILK-14CC0FA	EPI_ISL_1535088	hCoV-19/England/MILK-14CC0FA/2021	ERS6240161	SAMEA8555470	ERR5702276	ERZ2497651
MILK-14CC106	EPI_ISL_1535015	hCoV-19/England/MILK-14CC106/2021	ERS6240192	SAMEA8555501	ERR5702307	ERZ2497378
MILK-14CC124	EPI_ISL_1535052	hCoV-19/England/MILK-14CC124/2021	ERS6240163	SAMEA8555472	ERR5702278	ERZ2497379
MILK-14CC133	EPI_ISL_1535209	hCoV-19/England/MILK-14CC133/2021	ERS6240194	SAMEA8555503	ERR5702309	ERZ2497652
MILK-14CC1D9	EPI_ISL_1535093	hCoV-19/England/MILK-14CC1D9/2021	ERS6240171	SAMEA8555480	ERR5702286	ERZ2497655
[truncated: 2,920 more rows]
